# Supplementary material for: (E)-3-[3-(4-Bromo­phen­yl)-1-phenyl-1H-pyrazol-4-yl]-1-(2,4-dichloro­phen­yl)prop-2-en-1-one
Source: Acta Crystallogr Sect E Struct Rep Online. 2011 Oct 29;67(Pt 11):o3104. doi: 10.1107/S1600536811044424 (PMC3247489; doi:10.1107/S1600536811044424)
Supplement: Supplementary file 2 [file e-67-o3104-Isup2.hkl]

# 
# h,k,l, Fc-squared, Fo-squared, sigma(Fo-squared) and status flag 
# 
data_I
_shelx_title ' dch3m in P2(1)/c (RT)' 
_shelx_refln_list_code          4 
_shelx_F_calc_maximum      328.19 
_exptl_crystal_F_000      1000.00 
_reflns_d_resolution_high  0.7092 
 
loop_ 
 _symmetry_equiv_pos_as_xyz 
 'x, y, z' 
 '-x, y+1/2, -z+1/2' 
 '-x, -y, -z' 
 'x, -y-1/2, z-1/2' 
 
_cell_length_a    11.4203 
_cell_length_b     9.9357 
_cell_length_c    19.6556 
_cell_angle_alpha  90.000 
_cell_angle_beta   94.653 
_cell_angle_gamma  90.000 
 
_shelx_F_squared_multiplier     1.000 
 
loop_ 
 _refln_index_h 
 _refln_index_k 
 _refln_index_l 
 _refln_F_squared_calc 
 _refln_F_squared_meas 
 _refln_F_squared_sigma 
 _refln_observed_status 
   1   0   0     2493.81     2218.07     60.95 o 
   2   0   0     7967.50     7395.21    143.92 o 
   3   0   0      131.74      156.04      5.22 o 
   4   0   0       52.53       51.71      8.54 o 
   5   0   0     2736.79     2698.31     45.48 o 
   6   0   0      558.93      567.46     26.74 o 
   7   0   0       29.36       23.24      9.72 o 
   8   0   0       37.70       41.27     11.61 o 
   9   0   0      266.22      310.66     17.76 o 
  10   0   0      616.80      645.12     21.05 o 
  11   0   0       23.41       -4.49     20.43 o 
  12   0   0        7.41      -13.11     13.57 o 
  13   0   0        0.01      -18.41     18.41 o 
  14   0   0       10.94       -3.48     18.54 o 
  15   0   0        0.35        0.20     20.63 o 
  16   0   0        1.24      -13.23     20.90 o 
   1   1   0     6852.83     7099.48    164.18 o 
   2   1   0     3477.09     3446.84     39.27 o 
   3   1   0      312.49      303.19      4.86 o 
   4   1   0       30.09       40.04      2.60 o 
   5   1   0      100.29      109.83      4.02 o 
   6   1   0      591.17      591.33     10.58 o 
   7   1   0      352.12      358.52      9.42 o 
   8   1   0      461.87      486.43     11.19 o 
   9   1   0       30.25       43.43      6.41 o 
  10   1   0        3.03       11.15      7.93 o 
  11   1   0        0.27       -6.02      8.41 o 
  12   1   0       35.54       31.09     11.41 o 
  13   1   0       15.99        5.09     11.47 o 
  14   1   0       15.54       19.94     13.42 o 
  15   1   0        4.91        7.62     14.41 o 
  16   1   0        0.24        4.52     28.17 o 
   0   2   0    76726.17    75163.45   2011.09 o 
   1   2   0      236.78      268.11      9.34 o 
   2   2   0      795.89      713.80      9.13 o 
   3   2   0     1737.17     1694.69     20.24 o 
   4   2   0     1453.88     1375.70     17.07 o 
   5   2   0      137.34      145.13      4.96 o 
   6   2   0      216.46      217.27      6.69 o 
   7   2   0       97.84       96.51      5.59 o 
   8   2   0      121.66      103.63      6.55 o 
   9   2   0       82.96       78.86      6.66 o 
  10   2   0        7.39        4.42      6.92 o 
  11   2   0        3.29        0.09      9.45 o 
  12   2   0        2.07       -6.74     10.22 o 
  13   2   0       19.97       22.13     11.80 o 
  14   2   0        3.73       28.01     17.58 o 
  15   2   0        0.41        6.23     21.78 o 
   1   3   0    22710.93    24221.30    326.72 o 
   2   3   0     6829.82     7380.87    100.99 o 
   3   3   0     1668.24     1603.76     21.16 o 
   4   3   0      132.81      117.93      4.07 o 
   5   3   0        3.13       -0.59      3.80 o 
   6   3   0     1709.66     1702.92     24.08 o 
   7   3   0      823.99      861.22     17.57 o 
   8   3   0      649.11      670.19     12.29 o 
   9   3   0       57.48       47.48      6.19 o 
  10   3   0       24.23       24.19      7.38 o 
  11   3   0       12.67       -3.58      9.45 o 
  12   3   0        0.38        0.61     14.50 o 
  13   3   0        3.35       32.52     17.33 o 
  14   3   0        0.07       10.63     18.06 o 
  15   3   0        1.19       10.83     19.41 o 
   0   4   0     2066.95     2075.67     58.34 o 
   1   4   0      656.77      666.82     12.22 o 
   2   4   0      236.17      218.06     13.51 o 
   3   4   0     1091.77     1084.37     20.70 o 
   4   4   0     1261.69     1229.97     16.14 o 
   5   4   0       28.85       27.47      3.87 o 
   6   4   0        0.40       -0.22      4.25 o 
   7   4   0      834.58      756.20     14.13 o 
   8   4   0        1.80       -5.46      5.46 o 
   9   4   0       88.02       92.11      7.48 o 
  10   4   0       11.72       11.14      8.31 o 
  11   4   0       15.20       16.27     15.06 o 
  12   4   0       22.94       56.16     16.49 o 
  13   4   0        8.71        4.85     17.76 o 
  14   4   0        0.03       -0.31     18.44 o 
  15   4   0        1.62       10.42     21.88 o 
   1   5   0       38.98       49.12      3.59 o 
   2   5   0      301.58      314.23      9.39 o 
   3   5   0     1213.25     1264.02     20.94 o 
   4   5   0      682.56      693.21     14.16 o 
   5   5   0      156.29      171.24      7.25 o 
   6   5   0       23.35       24.05      5.96 o 
   7   5   0      860.34      905.20     25.86 o 
   8   5   0       35.31       17.39      7.48 o 
   9   5   0      170.01      203.64     12.22 o 
  10   5   0       25.20       24.22      8.86 o 
  11   5   0       25.06       53.07     16.12 o 
  12   5   0       23.53       52.37     17.79 o 
  13   5   0        0.44       51.94     25.13 o 
  14   5   0        2.00        5.55     19.45 o 
   0   6   0       48.53       76.48      6.22 o 
   1   6   0      483.81      485.89      9.63 o 
   2   6   0      126.98      146.58      6.80 o 
   3   6   0      106.76       96.57      6.70 o 
   4   6   0      122.46      122.76      9.17 o 
   5   6   0      240.86      223.93      8.55 o 
   6   6   0       61.90       80.00      7.35 o 
   7   6   0      763.01      730.67     15.37 o 
   8   6   0        1.14       -1.99      7.61 o 
   9   6   0      103.01      125.16     11.98 o 
  10   6   0       11.15       24.27     11.24 o 
  11   6   0        4.63       16.02     10.30 o 
  12   6   0        2.86       18.40     28.37 o 
  13   6   0        0.39        5.85     18.99 o 
  14   6   0        1.89       -9.90     20.39 o 
   1   7   0      342.71      352.12     12.59 o 
   2   7   0      341.21      380.73     12.11 o 
   3   7   0        1.04       -6.61      7.17 o 
   4   7   0      132.27      136.86      8.82 o 
   5   7   0        4.66       -3.57      7.66 o 
   6   7   0       26.67       41.39      7.53 o 
   7   7   0      243.72      237.21     10.66 o 
   8   7   0      115.44      113.09      9.72 o 
   9   7   0       37.63       40.94     11.07 o 
  10   7   0        2.62        7.92     11.40 o 
  11   7   0       42.14       46.59     11.47 o 
  12   7   0        6.55       12.89     18.30 o 
  13   7   0        0.05        7.43     20.20 o 
   0   8   0        0.35       10.14     15.00 o 
   1   8   0      237.28      234.70     15.83 o 
   2   8   0      151.05      136.25     11.80 o 
   3   8   0        8.37       13.74     13.33 o 
   4   8   0      232.26      280.88     14.03 o 
   5   8   0       37.79       23.38      8.22 o 
   6   8   0        2.15       12.26      8.13 o 
   7   8   0        3.10       -6.35      8.28 o 
   8   8   0        5.86        8.38      9.11 o 
   9   8   0        3.14       -7.42     11.24 o 
  10   8   0       45.94       49.27     14.38 o 
  11   8   0        9.83       15.58     13.64 o 
  12   8   0       13.47       -2.47     18.96 o 
  13   8   0        3.27       12.42     20.93 o 
   1   9   0       43.53       46.50     13.21 o 
   2   9   0      193.98      177.39     16.39 o 
   3   9   0      100.20      122.45     17.55 o 
   4   9   0        1.12       -1.39     10.43 o 
   5   9   0       30.85       41.88     11.32 o 
   6   9   0        2.29        0.14      9.55 o 
   7   9   0        5.96       18.19      9.62 o 
   8   9   0        5.03       30.75     18.92 o 
   9   9   0        0.92        5.17     12.60 o 
  10   9   0       15.58       29.06     13.73 o 
  11   9   0        0.02       -2.87     14.06 o 
  12   9   0        6.09       27.77     20.11 o 
   0  10   0       57.85       78.20     21.94 o 
   1  10   0       35.79        2.39     13.23 o 
   2  10   0        0.59       -2.41     12.76 o 
   3  10   0        7.68       11.50     12.98 o 
   4  10   0        9.73       18.72     14.73 o 
   5  10   0       48.82       44.87     12.61 o 
   6  10   0        1.00       13.43     10.80 o 
   7  10   0       10.13       -9.06     11.15 o 
   8  10   0        3.50       21.77     14.35 o 
   9  10   0        0.15        2.62     14.16 o 
  10  10   0       11.77       17.17     14.57 o 
  11  10   0        2.66       16.44     18.84 o 
   1  11   0        1.72       16.03     15.42 o 
   2  11   0       18.50       35.25     16.78 o 
   3  11   0       25.66        8.72     15.16 o 
   4  11   0       22.67       10.93     15.73 o 
   5  11   0        3.73       16.40     13.76 o 
   6  11   0        2.07       19.73     14.19 o 
   7  11   0        0.03       13.14     14.41 o 
   8  11   0       21.91       14.72     16.13 o 
   9  11   0        8.26       11.00     16.16 o 
   0  12   0       18.11       19.11     25.81 o 
   1  12   0        2.91      -13.59     16.83 o 
   2  12   0        2.09       10.47     22.64 o 
   3  12   0        7.11       -5.22     18.58 o 
   4  12   0        6.63      -17.86     17.86 o 
   5  12   0        1.50      -18.60     18.60 o 
   6  12   0        0.01       -8.60     15.19 o 
   7  12   0        3.02      -17.44     19.82 o 
   8  12   0        1.73       -1.52     20.69 o 
   1  13   0        6.44        7.04     20.15 o 
   2  13   0        2.81       -6.70     19.73 o 
   3  13   0        0.07       -0.88     19.90 o 
   4  13   0        1.85        9.31     20.98 o 
   5  13   0        0.47      -19.86     20.35 o 
 -16   1   1        0.21        9.98     22.70 o 
 -15   1   1        6.67        3.12     14.91 o 
 -14   1   1       17.29       23.30     13.68 o 
 -13   1   1       72.50       57.70     12.02 o 
 -12   1   1       19.84        6.69     10.75 o 
 -11   1   1       18.74       29.04     10.35 o 
 -10   1   1        9.96       20.41      8.09 o 
  -9   1   1       48.94       48.43      6.37 o 
  -8   1   1        4.53        1.37      6.15 o 
  -7   1   1     3256.38     3419.09     38.56 o 
  -6   1   1     2854.52     2800.32     33.84 o 
  -5   1   1      184.05      235.94      5.71 o 
  -4   1   1       32.98       40.16      2.80 o 
  -3   1   1     1008.62      986.95     14.85 o 
  -2   1   1     1473.50     1471.45     24.36 o 
  -1   1   1     1620.53     1769.73     28.54 o 
   0   1   1     1000.38     1067.83     17.51 o 
   1   1   1     5363.16     5472.84    108.34 o 
   2   1   1    11502.44    11088.50    114.79 o 
   3   1   1     4111.70     4226.69     44.72 o 
   4   1   1     2426.28     2638.97     28.71 o 
   5   1   1       16.88       20.29      3.91 o 
   6   1   1      111.99      121.56      6.34 o 
   7   1   1      401.13      392.62      9.32 o 
   8   1   1        2.86        7.85      5.57 o 
   9   1   1      163.30      226.11      8.29 o 
  10   1   1       56.25       92.41      7.83 o 
  11   1   1      148.26      148.35     10.28 o 
  12   1   1       24.58       -1.49     10.05 o 
  13   1   1        1.85      -11.11     11.11 o 
  14   1   1        0.05        4.45     12.38 o 
  15   1   1        0.01      -20.97     20.97 o 
 -15   2   1        0.46       -1.38     21.91 o 
 -14   2   1        1.24        1.66     14.52 o 
 -13   2   1        1.61        1.74     11.17 o 
 -12   2   1       17.63       31.09     10.71 o 
 -11   2   1      184.71      183.73     11.99 o 
 -10   2   1        1.53        7.33      8.78 o 
  -9   2   1       39.46       35.20      7.20 o 
  -8   2   1     1978.65     1975.44     28.91 o 
  -7   2   1      137.70      120.59      4.66 o 
  -6   2   1       40.94       23.80      4.24 o 
  -5   2   1      275.01      243.78      8.21 o 
  -4   2   1     1602.38     1526.33     20.50 o 
  -3   2   1     1373.71     1396.70     16.92 o 
  -2   2   1      125.84      135.41      3.37 o 
  -1   2   1    16821.34    17402.87    234.57 o 
   0   2   1      114.61      103.73      2.51 o 
   1   2   1    27666.73    27994.60    381.46 o 
   2   2   1    51101.60    50417.45    557.07 o 
   3   2   1      256.34      250.23      4.36 o 
   4   2   1     1576.00     1563.21     17.90 o 
   5   2   1     1638.34     1706.28     26.35 o 
   6   2   1        8.33        9.74      3.50 o 
   7   2   1       19.45       20.36      4.05 o 
   8   2   1       21.27       19.11      5.44 o 
   9   2   1       22.69       17.18      5.78 o 
  10   2   1       72.78       51.28      7.29 o 
  11   2   1      207.35      216.46     11.88 o 
  12   2   1       30.64       27.80     17.05 o 
  13   2   1        3.37       14.47     12.83 o 
  14   2   1        6.20      -17.66     17.66 o 
  15   2   1        3.97       31.02     22.47 o 
 -15   3   1        0.08       -2.16     22.02 o 
 -14   3   1       14.49       29.16     18.39 o 
 -13   3   1       21.69        8.73     17.18 o 
 -12   3   1        3.83       -6.38     15.11 o 
 -11   3   1       34.15       21.83     10.25 o 
 -10   3   1      406.76      436.02     14.05 o 
  -9   3   1       43.41       51.05      6.28 o 
  -8   3   1       35.62       37.46      5.96 o 
  -7   3   1      295.86      305.14     21.48 o 
  -6   3   1       29.02       33.41      5.86 o 
  -5   3   1     1157.51     1199.08     17.52 o 
  -4   3   1      949.04     1008.42     13.54 o 
  -3   3   1      254.71      279.30      5.83 o 
  -2   3   1       22.25       44.49      4.01 o 
  -1   3   1     2688.57     2881.09     40.09 o 
   0   3   1     3830.38     4086.35     65.08 o 
   1   3   1     6961.36     7376.72    116.70 o 
   2   3   1      313.85      316.55     26.73 o 
   3   3   1     1283.00     1216.35     21.19 o 
   4   3   1     1803.25     1650.74     22.60 o 
   5   3   1      972.48      962.67     13.46 o 
   6   3   1        3.79        7.07      6.45 o 
   7   3   1       96.56       89.14      5.34 o 
   8   3   1       52.60       71.63      5.73 o 
   9   3   1        2.62        2.09      6.02 o 
  10   3   1       31.45       31.41      7.53 o 
  11   3   1        0.98        8.74     10.78 o 
  12   3   1        9.08       19.95     15.99 o 
  13   3   1        0.95       15.97     16.87 o 
  14   3   1        8.03      -10.75     17.94 o 
  15   3   1        0.02       12.54     20.00 o 
 -15   4   1        1.49       -1.96     20.63 o 
 -14   4   1        8.92       37.62     23.77 o 
 -13   4   1        0.88        8.58     17.67 o 
 -12   4   1       44.39       60.80     19.77 o 
 -11   4   1       20.17       43.70     14.83 o 
 -10   4   1        8.07        8.77      7.43 o 
  -9   4   1      106.13      133.11      7.97 o 
  -8   4   1      164.30      137.55      7.07 o 
  -7   4   1       34.90       27.77      4.89 o 
  -6   4   1       63.09       65.94      5.03 o 
  -5   4   1      692.30      641.43     11.58 o 
  -4   4   1      431.33      421.26      7.44 o 
  -3   4   1     1212.21     1169.34     21.32 o 
  -2   4   1      379.42      357.01     12.08 o 
  -1   4   1       21.91       32.56      3.76 o 
   0   4   1      579.50      585.51     11.39 o 
   1   4   1     2339.53     2304.22     37.62 o 
   2   4   1     1399.82     1281.78     23.50 o 
   3   4   1      283.93      351.92      9.25 o 
   4   4   1     1152.21     1190.44     17.84 o 
   5   4   1      246.70      224.92      6.98 o 
   6   4   1      141.61      153.68      6.72 o 
   7   4   1       65.91       59.53      6.24 o 
   8   4   1       62.23       88.67     11.42 o 
   9   4   1      133.65      134.11      8.68 o 
  10   4   1       39.77       64.75      9.91 o 
  11   4   1        4.74       18.30     14.95 o 
  12   4   1       32.81       21.90     16.70 o 
  13   4   1        1.53      -17.24     17.24 o 
  14   4   1        0.46        8.32     41.22 o 
  15   4   1        8.69        8.38     20.35 o 
 -15   5   1        1.15      -17.09     21.05 o 
 -14   5   1        1.03        5.63     19.58 o 
 -13   5   1       13.22       24.36     18.90 o 
 -12   5   1       24.86       26.29     17.29 o 
 -11   5   1       42.01       50.31     15.94 o 
 -10   5   1       32.29       21.54      8.67 o 
  -9   5   1      163.78      159.42     11.54 o 
  -8   5   1        3.57        2.75      6.86 o 
  -7   5   1       65.97       54.96      6.94 o 
  -6   5   1      590.65      579.15     12.52 o 
  -5   5   1       35.31       42.43      4.17 o 
  -4   5   1      244.21      199.39      6.91 o 
  -3   5   1      102.48      123.69      7.75 o 
  -2   5   1       29.12       32.37      6.78 o 
  -1   5   1     2115.90     2477.45     41.05 o 
   0   5   1     9439.07    10436.45    127.33 o 
   1   5   1     5317.65     5434.46     75.26 o 
   2   5   1     1359.58     1464.05     27.11 o 
   3   5   1     4065.69     4164.91     59.79 o 
   4   5   1      110.92       92.23      7.40 o 
   5   5   1      151.24      148.34      7.05 o 
   6   5   1      241.50      226.09      8.72 o 
   7   5   1       47.66       34.15      7.04 o 
   8   5   1      195.00      196.03     11.03 o 
   9   5   1       34.29       41.58     13.70 o 
  10   5   1       64.76       65.77     15.65 o 
  11   5   1       28.08       31.96     10.07 o 
  12   5   1        1.51       14.42     16.46 o 
  13   5   1        2.30       15.54     20.80 o 
  14   5   1        0.29       42.76     19.93 o 
 -14   6   1        1.17      -20.17     20.17 o 
 -13   6   1        0.07       16.31     19.48 o 
 -12   6   1        9.20        5.07     22.11 o 
 -11   6   1       60.46       91.12     17.21 o 
 -10   6   1       31.60       22.86     11.92 o 
  -9   6   1      142.49      161.88     11.94 o 
  -8   6   1        6.23        1.84      8.95 o 
  -7   6   1      774.94      705.33     15.13 o 
  -6   6   1      735.13      702.32     17.77 o 
  -5   6   1        0.56        9.77      5.76 o 
  -4   6   1       15.20       27.09      9.68 o 
  -3   6   1       35.97       50.67      5.26 o 
  -2   6   1       94.78       95.14      7.56 o 
  -1   6   1      411.63      408.16     12.85 o 
   0   6   1      467.63      473.54     12.79 o 
   1   6   1       55.18       82.58      5.75 o 
   2   6   1      630.35      668.35     15.64 o 
   3   6   1      537.01      611.11     14.07 o 
   4   6   1      162.31      170.82      8.53 o 
   5   6   1      204.73      199.56      9.79 o 
   6   6   1        0.02       -4.95      6.25 o 
   7   6   1       72.48       93.75      8.35 o 
   8   6   1        0.67        0.46      7.80 o 
   9   6   1       22.48       29.53     10.47 o 
  10   6   1        9.77       12.17      9.70 o 
  11   6   1        5.21        8.22     10.33 o 
  12   6   1        0.21       -1.89     17.67 o 
  13   6   1        8.14       61.25     20.18 o 
  14   6   1        2.43       32.40     21.54 o 
 -13   7   1        3.78        5.68     19.91 o 
 -12   7   1        0.05        3.43     17.69 o 
 -11   7   1       70.24       81.66     17.51 o 
 -10   7   1       12.60       30.48     11.84 o 
  -9   7   1        6.91        3.87     10.35 o 
  -8   7   1       34.89       41.94     10.11 o 
  -7   7   1      188.69      193.39     10.10 o 
  -6   7   1      117.95      129.83      8.61 o 
  -5   7   1       51.75       65.41      8.23 o 
  -4   7   1        0.62        2.34      7.60 o 
  -3   7   1      207.23      200.69     10.70 o 
  -2   7   1       12.52       15.57      8.11 o 
  -1   7   1      144.67      180.12     18.66 o 
   0   7   1      154.95      161.18     11.91 o 
   1   7   1        1.23       -4.87      6.14 o 
   2   7   1       46.18       55.53      7.49 o 
   3   7   1      211.72      185.86     12.92 o 
   4   7   1      152.12      177.85      9.41 o 
   5   7   1       91.15      115.86      8.02 o 
   6   7   1      200.87      178.72      9.77 o 
   7   7   1       58.84       52.68      8.43 o 
   8   7   1      105.20       82.09     10.00 o 
   9   7   1       85.55       82.20     11.99 o 
  10   7   1       21.27       20.87     12.20 o 
  11   7   1        0.39       10.61     10.98 o 
  12   7   1        6.75       29.55     18.52 o 
  13   7   1        0.10       -4.12     19.59 o 
 -13   8   1        3.62       -6.48     21.27 o 
 -12   8   1        0.48        3.98     19.04 o 
 -11   8   1        0.48        2.62     13.66 o 
 -10   8   1       10.03       13.96     12.28 o 
  -9   8   1       10.13       23.44     12.03 o 
  -8   8   1        0.56        7.20     10.49 o 
  -7   8   1       69.18       64.36     10.29 o 
  -6   8   1       20.72       19.05      8.95 o 
  -5   8   1      411.18      383.81     14.00 o 
  -4   8   1      122.83      111.65     11.11 o 
  -3   8   1      134.34      150.02     10.93 o 
  -2   8   1      302.16      279.60     12.45 o 
  -1   8   1      145.58      142.19     18.78 o 
   0   8   1      195.32      181.26     11.20 o 
   1   8   1        6.05       21.54      6.51 o 
   2   8   1      305.14      308.89     15.58 o 
   3   8   1       20.92       17.59      7.63 o 
   4   8   1       46.08       46.21      8.64 o 
   5   8   1       32.63       27.42      8.78 o 
   6   8   1      315.82      303.00     12.63 o 
   7   8   1        7.02       11.07     10.69 o 
   8   8   1      134.16      131.57     10.75 o 
   9   8   1       27.53       44.73     11.95 o 
  10   8   1        4.99      -10.84     12.47 o 
  11   8   1        1.00       25.38     14.23 o 
  12   8   1        4.95       -9.25     19.07 o 
  13   8   1        7.36       22.56     21.57 o 
 -12   9   1        3.74        8.92     30.48 o 
 -11   9   1        2.83       -5.61     17.82 o 
 -10   9   1        3.21        2.56     26.34 o 
  -9   9   1        8.67       15.79     12.88 o 
  -8   9   1        3.25       16.92     12.92 o 
  -7   9   1       10.24       12.19     10.30 o 
  -6   9   1      166.24      154.31     11.87 o 
  -5   9   1        1.74        5.10      9.42 o 
  -4   9   1      150.78      122.58     17.81 o 
  -3   9   1      219.32      229.08     23.25 o 
  -2   9   1       66.49       77.28     14.03 o 
  -1   9   1       66.45       59.07     14.47 o 
   0   9   1      151.67      124.82     14.60 o 
   1   9   1        2.65      -10.79     10.79 o 
   2   9   1        0.13       11.30     12.60 o 
   3   9   1        1.18       -1.27      8.98 o 
   4   9   1        1.68       -0.99      8.57 o 
   5   9   1       63.66       75.39     10.40 o 
   6   9   1       57.67       55.39      9.59 o 
   7   9   1       10.49       -2.27      9.24 o 
   8   9   1        1.99       -9.84      9.84 o 
   9   9   1        2.02       11.51     12.35 o 
  10   9   1       11.98        4.02     13.82 o 
  11   9   1        4.69       27.24     15.54 o 
  12   9   1        0.19        6.48     20.01 o 
 -11  10   1        1.06       -1.73     19.83 o 
 -10  10   1        1.86      -12.69     15.35 o 
  -9  10   1        6.75       51.31     16.08 o 
  -8  10   1       25.38       32.99     14.32 o 
  -7  10   1        0.34       -3.50     11.25 o 
  -6  10   1       50.76       42.04     11.17 o 
  -5  10   1       31.66       42.16     16.20 o 
  -4  10   1        0.35       -8.38     14.82 o 
  -3  10   1        0.38        1.51     14.28 o 
  -2  10   1        0.64      -12.50     12.50 o 
  -1  10   1       44.35       37.92     13.31 o 
   0  10   1        1.39        9.77     13.98 o 
   1  10   1       38.51       41.37     14.82 o 
   2  10   1        8.34       12.58     18.72 o 
   3  10   1       58.08       69.99     15.19 o 
   4  10   1       21.65       27.38     14.87 o 
   5  10   1       14.35       14.38     11.87 o 
   6  10   1      102.31      113.80     12.56 o 
   7  10   1       21.74       33.04     10.64 o 
   8  10   1        5.94        4.56     12.70 o 
   9  10   1       19.75        5.63     13.31 o 
  10  10   1        5.34       14.04     14.77 o 
  11  10   1        2.34       -6.16     15.11 o 
  -9  11   1        1.37      -10.44     16.31 o 
  -8  11   1        0.29        1.32     19.03 o 
  -7  11   1       14.38       12.68     18.13 o 
  -6  11   1       73.66       68.32     15.08 o 
  -5  11   1       21.31       12.49     13.91 o 
  -4  11   1       17.99       14.26     16.51 o 
  -3  11   1       37.22       17.52     16.13 o 
  -2  11   1        6.09       -5.00     15.31 o 
  -1  11   1        1.24       21.45     16.09 o 
   0  11   1        3.01       20.85     15.74 o 
   1  11   1        3.39       -6.23     16.90 o 
   2  11   1       11.86       25.46     19.97 o 
   3  11   1        0.27      -14.98     14.98 o 
   4  11   1        1.77       22.17     16.59 o 
   5  11   1        3.36       14.79     17.15 o 
   6  11   1        0.53      -16.05     16.60 o 
   7  11   1        3.51        3.44     14.53 o 
   8  11   1       23.08        3.83     14.00 o 
   9  11   1       23.90       14.03     14.82 o 
  -8  12   1        2.35        6.72     20.85 o 
  -7  12   1        0.00        0.56     31.41 o 
  -6  12   1        0.01        6.80     15.12 o 
  -5  12   1        6.65        0.89     14.89 o 
  -4  12   1        0.80      -17.19     17.19 o 
  -3  12   1        2.65        0.16     21.16 o 
  -2  12   1        0.43      -16.30     17.48 o 
  -1  12   1        0.13        2.25     17.63 o 
   0  12   1        0.02      -16.31     16.31 o 
   1  12   1        0.00      -17.44     17.44 o 
   2  12   1        0.14      -17.05     17.05 o 
   3  12   1        0.01       15.13     18.14 o 
   4  12   1        0.17      -17.78     17.78 o 
   5  12   1        9.63      -16.24     18.55 o 
   6  12   1       29.98       66.85     20.56 o 
   7  12   1       18.46        0.54     15.95 o 
   8  12   1        0.06        0.19     24.41 o 
  -5  13   1        0.08        2.45     16.90 o 
  -4  13   1        3.77      -24.23     24.66 o 
  -3  13   1        1.84       18.55     21.02 o 
  -2  13   1        2.97       -9.58     19.40 o 
  -1  13   1        5.98       13.36     23.85 o 
   0  13   1        2.39       23.88     23.42 o 
   1  13   1        4.54        7.28     27.73 o 
   2  13   1        1.85       -0.72     20.11 o 
   3  13   1        1.39       -8.92     20.02 o 
   4  13   1        0.82        4.57     20.38 o 
   5  13   1        0.53      -15.35     20.16 o 
 -16   0   2        2.73      -13.62     22.06 o 
 -15   0   2        5.11       10.40     39.57 o 
 -14   0   2       52.58       58.42     20.21 o 
 -13   0   2       23.77       18.22     21.23 o 
 -12   0   2        7.18      -12.82     29.74 o 
 -11   0   2       70.18       37.22     14.83 o 
 -10   0   2      327.33      335.46     15.83 o 
  -9   0   2     1227.02     1227.93     34.01 o 
  -8   0   2      391.55      393.37     13.85 o 
  -7   0   2     1352.39     1366.74     23.14 o 
  -6   0   2     4896.65     5063.33     71.97 o 
  -5   0   2     2943.87     2660.41     44.62 o 
  -4   0   2      376.21      376.74     11.83 o 
  -3   0   2     1995.88     2002.01     53.62 o 
  -2   0   2     3660.65     3893.46     62.66 o 
   1   0   2      510.12      486.34     10.91 o 
   2   0   2      515.02      440.59     11.10 o 
   3   0   2    75739.85    69000.63    942.77 o 
   4   0   2    12295.50    12231.97    193.09 o 
   5   0   2      139.03      153.46      9.03 o 
   6   0   2      154.10      209.49     21.89 o 
   7   0   2      464.97      406.46     12.02 o 
   8   0   2       72.25       97.86      8.58 o 
   9   0   2      156.53      138.66     15.52 o 
  10   0   2       77.39      100.11     16.47 o 
  11   0   2        2.40       -5.24     12.11 o 
  12   0   2        1.54      -10.08     13.46 o 
  13   0   2       56.75       55.20     16.08 o 
  14   0   2        2.47       25.31     18.21 o 
  15   0   2       37.63        8.69     25.47 o 
 -16   1   2        0.41        1.56     18.47 o 
 -15   1   2        0.06      -14.44     14.44 o 
 -14   1   2        4.20        7.68     13.49 o 
 -13   1   2        1.48        8.83     12.96 o 
 -12   1   2       14.28      -12.23     12.23 o 
 -11   1   2       30.84       79.17     41.69 o 
 -10   1   2      237.64      238.84     11.64 o 
  -9   1   2       51.91       74.45     11.27 o 
  -8   1   2      624.83      662.15     19.69 o 
  -7   1   2      555.39      555.28     10.58 o 
  -6   1   2      238.16      251.02      6.23 o 
  -5   1   2     3631.21     3513.40     37.90 o 
  -4   1   2     1781.53     1736.97     25.84 o 
  -3   1   2      483.61      501.01     25.36 o 
  -2   1   2      342.44      394.53      9.95 o 
  -1   1   2     3132.36     3087.07     59.71 o 
   0   1   2     4291.36     4253.37     81.31 o 
   1   1   2      249.09      205.61      7.34 o 
   2   1   2      323.97      338.95      6.27 o 
   3   1   2    14868.64    14702.36    150.61 o 
   4   1   2     4209.77     4161.61     52.24 o 
   5   1   2     1687.91     1654.55     23.41 o 
   6   1   2       43.99       54.11      4.83 o 
   7   1   2      289.07      282.49      8.24 o 
   8   1   2       22.37       14.61      5.65 o 
   9   1   2        0.98        3.37      5.95 o 
  10   1   2        1.88       -6.61      6.61 o 
  11   1   2       48.35       57.91      9.12 o 
  12   1   2        1.51       -9.16      9.39 o 
  13   1   2       13.76        5.83     11.48 o 
  14   1   2        0.58       -5.70     13.66 o 
  15   1   2        4.01      -19.56     19.56 o 
 -15   2   2        0.01       -3.92     21.86 o 
 -14   2   2       10.30       -1.58     16.03 o 
 -13   2   2        3.43       16.07     18.65 o 
 -12   2   2       46.17       56.35     12.82 o 
 -11   2   2      157.80      142.36     11.58 o 
 -10   2   2      381.65      362.30     13.36 o 
  -9   2   2       13.97       10.28      6.45 o 
  -8   2   2      128.56      140.25      8.32 o 
  -7   2   2        0.21       -2.20      4.42 o 
  -6   2   2      487.61      404.14      8.41 o 
  -5   2   2      951.03      905.34     15.59 o 
  -4   2   2       21.98       28.03      4.72 o 
  -3   2   2       77.41      108.66      3.97 o 
  -2   2   2      107.25      107.72      2.99 o 
  -1   2   2     1501.08     1534.40     22.19 o 
   0   2   2     9287.24     9933.69    134.59 o 
   1   2   2      603.01      635.39      9.09 o 
   2   2   2     2313.84     2220.61     25.95 o 
   3   2   2     1068.72      983.66     12.74 o 
   4   2   2     1416.79     1487.92     33.21 o 
   5   2   2       42.71       35.36      4.08 o 
   6   2   2       15.33       25.41      3.64 o 
   7   2   2      135.11      153.25      5.89 o 
   8   2   2       51.93       36.78     16.76 o 
   9   2   2       47.37       49.02      6.30 o 
  10   2   2        0.23        7.60     15.26 o 
  11   2   2        2.80        0.68     13.58 o 
  12   2   2       11.04        1.66     13.64 o 
  13   2   2        8.63       40.36     18.15 o 
  14   2   2        1.76      -17.09     17.09 o 
  15   2   2        6.93        8.38     22.83 o 
 -15   3   2        0.04        3.41     22.98 o 
 -14   3   2        0.29      -17.15     17.15 o 
 -13   3   2       15.52       35.18     14.31 o 
 -12   3   2        9.59       -6.05     12.55 o 
 -11   3   2        0.11       -0.38     11.25 o 
 -10   3   2      356.81      348.08     18.37 o 
  -9   3   2      146.65      146.15      7.27 o 
  -8   3   2      324.27      293.82     10.62 o 
  -7   3   2      689.33      692.07     29.92 o 
  -6   3   2      445.76      454.44     11.11 o 
  -5   3   2     3717.69     3817.62     51.98 o 
  -4   3   2     2752.07     2490.50     27.46 o 
  -3   3   2     1807.25     1862.80     27.11 o 
  -2   3   2     1594.45     1570.01     20.71 o 
  -1   3   2     2061.72     2173.21     27.68 o 
   0   3   2      753.60      754.71     11.93 o 
   1   3   2     2050.46     1983.85     28.36 o 
   2   3   2     2344.27     2243.63     32.57 o 
   3   3   2     3132.34     3269.08     49.07 o 
   4   3   2     7199.76     7178.75     81.60 o 
   5   3   2     2211.30     2204.75     27.33 o 
   6   3   2      416.22      426.79      8.90 o 
   7   3   2       20.63       20.17      4.62 o 
   8   3   2        0.95        4.11      6.69 o 
   9   3   2       40.74       35.59      5.84 o 
  10   3   2       32.66       32.26     12.15 o 
  11   3   2      126.75      146.57     12.97 o 
  12   3   2       12.45        9.66     15.67 o 
  13   3   2       15.74       21.19     17.26 o 
  14   3   2        0.61       15.14     25.23 o 
  15   3   2        0.00       -4.92     19.48 o 
 -15   4   2        4.52        8.56     23.86 o 
 -14   4   2        9.75        9.26     18.83 o 
 -13   4   2        6.60       28.36     18.06 o 
 -12   4   2        4.77        7.44     16.39 o 
 -11   4   2       17.13       14.72     13.94 o 
 -10   4   2       77.88       66.32     11.86 o 
  -9   4   2      426.29      430.73     11.70 o 
  -8   4   2       64.24       51.72      6.92 o 
  -7   4   2       78.37       77.78      6.46 o 
  -6   4   2     1751.12     1717.80     22.71 o 
  -5   4   2      483.52      453.00      8.73 o 
  -4   4   2     1327.21     1350.81     25.94 o 
  -3   4   2     2101.70     2048.61     30.21 o 
  -2   4   2       42.13       56.24      8.91 o 
  -1   4   2       32.36       59.63      4.23 o 
   0   4   2     1088.00     1070.17     19.24 o 
   1   4   2     4680.14     5027.02     80.40 o 
   2   4   2     1074.34     1142.51     26.56 o 
   3   4   2     5644.89     5844.10     81.78 o 
   4   4   2     1134.42     1039.68     14.24 o 
   5   4   2      111.79      113.00      5.05 o 
   6   4   2       53.83       31.33     11.35 o 
   7   4   2      373.91      351.81     13.14 o 
   8   4   2       62.88       75.47      6.25 o 
   9   4   2       14.24       13.98      7.42 o 
  10   4   2       32.88       26.94     10.40 o 
  11   4   2       15.91       33.38     11.50 o 
  12   4   2        0.00        9.28     19.68 o 
  13   4   2       13.07       20.82     18.19 o 
  14   4   2        6.23        7.96     19.34 o 
  15   4   2        0.76       13.53     20.85 o 
 -15   5   2        0.16       -4.20     21.37 o 
 -14   5   2        3.99       19.71     20.18 o 
 -13   5   2        7.72       -2.10     18.23 o 
 -12   5   2       16.05       34.24     17.28 o 
 -11   5   2       22.02       43.59     15.41 o 
 -10   5   2      109.53      114.87     11.74 o 
  -9   5   2       41.95       61.30      9.82 o 
  -8   5   2      454.13      465.85     14.10 o 
  -7   5   2        3.46       -5.32      5.32 o 
  -6   5   2      149.45      150.04      6.33 o 
  -5   5   2       31.10       32.29      3.81 o 
  -4   5   2       23.70       19.53      5.37 o 
  -3   5   2        0.99        3.09      3.65 o 
  -2   5   2       49.16       55.23      9.02 o 
  -1   5   2       15.21       15.25      3.72 o 
   0   5   2        9.00       16.96      7.15 o 
   1   5   2      360.02      371.55      8.53 o 
   2   5   2      396.59      395.02     11.36 o 
   3   5   2     1681.53     1596.39     25.70 o 
   4   5   2        1.73       10.55      5.59 o 
   5   5   2        2.76       -5.31      5.31 o 
   6   5   2      474.31      539.26     12.49 o 
   7   5   2        1.69       -4.70      6.66 o 
   8   5   2       98.24      110.71      9.14 o 
   9   5   2       35.48       31.04      7.78 o 
  10   5   2       44.84       35.38     12.66 o 
  11   5   2       29.54       31.48     12.26 o 
  12   5   2       12.26       25.84     15.83 o 
  13   5   2        0.25      -16.17     18.02 o 
  14   5   2        0.12       14.31     33.01 o 
 -14   6   2        2.25      -20.00     20.00 o 
 -13   6   2        2.34       -9.99     18.95 o 
 -12   6   2       17.47       32.71     22.17 o 
 -11   6   2       47.60       51.18     25.69 o 
 -10   6   2       19.23       12.45     15.69 o 
  -9   6   2        6.08       12.36      9.74 o 
  -8   6   2       25.17       28.15     15.29 o 
  -7   6   2       39.13       68.62      7.63 o 
  -6   6   2      623.26      621.40     13.48 o 
  -5   6   2       10.63       16.33      9.05 o 
  -4   6   2      358.56      320.87     10.76 o 
  -3   6   2      424.93      410.62     13.32 o 
  -2   6   2       89.17       87.99      5.09 o 
  -1   6   2      106.60      115.25      6.83 o 
   0   6   2       98.81      127.14      5.87 o 
   1   6   2     1040.64     1068.13     18.15 o 
   2   6   2       94.22       77.13      7.26 o 
   3   6   2     1274.69     1317.31     22.96 o 
   4   6   2       93.04       97.69      7.68 o 
   5   6   2       61.08       58.69      6.47 o 
   6   6   2       96.44       83.64      8.29 o 
   7   6   2      196.07      226.74     12.31 o 
   8   6   2      134.28      132.85      9.45 o 
   9   6   2       63.18       81.03     12.04 o 
  10   6   2       66.04       62.63     10.18 o 
  11   6   2       20.94       25.91     10.92 o 
  12   6   2        2.83       17.72     17.78 o 
  13   6   2        0.05        9.65     18.94 o 
  14   6   2        5.30      -12.97     20.49 o 
 -13   7   2        0.19       16.55     20.20 o 
 -12   7   2       11.69       43.13     18.86 o 
 -11   7   2       37.23       55.61     17.52 o 
 -10   7   2       25.61       27.84     14.04 o 
  -9   7   2        7.80       20.54     11.05 o 
  -8   7   2       50.53       64.37     10.31 o 
  -7   7   2       16.20       26.74      8.64 o 
  -6   7   2      140.63      130.29      9.59 o 
  -5   7   2       53.55       40.44      8.30 o 
  -4   7   2      601.02      581.23     16.88 o 
  -3   7   2       13.81       22.48      7.71 o 
  -2   7   2      201.86      214.06     10.60 o 
  -1   7   2      157.97      192.60     12.33 o 
   0   7   2       30.27       40.90      7.19 o 
   1   7   2       15.10       21.84      6.66 o 
   2   7   2     2056.90     2004.73     37.00 o 
   3   7   2       15.94       -8.01     14.89 o 
   4   7   2        0.93       -2.43     12.58 o 
   5   7   2      279.39      257.01     12.46 o 
   6   7   2      142.91      151.76      9.34 o 
   7   7   2       64.01       50.00      8.35 o 
   8   7   2       40.65       41.15      9.26 o 
   9   7   2       84.43      106.69     13.07 o 
  10   7   2        0.76        3.41     12.14 o 
  11   7   2        0.46       12.46     11.27 o 
  12   7   2        8.92       20.66     28.08 o 
  13   7   2        3.23        6.64     20.48 o 
 -13   8   2        2.82       28.95     21.20 o 
 -12   8   2        0.75       14.80     19.67 o 
 -11   8   2        0.58       12.71     22.94 o 
 -10   8   2        5.35       17.84     12.73 o 
  -9   8   2       13.48        9.87     12.97 o 
  -8   8   2        7.11       -1.08     11.86 o 
  -7   8   2      189.16      185.57     11.89 o 
  -6   8   2        0.22       11.25      8.90 o 
  -5   8   2       95.99       86.08     13.11 o 
  -4   8   2      133.62      136.59     11.43 o 
  -3   8   2       61.90       87.21     15.56 o 
  -2   8   2        0.29       -7.68      7.68 o 
  -1   8   2      113.95      140.81     19.25 o 
   0   8   2       36.76       26.47     23.18 o 
   1   8   2      164.06      141.37      8.76 o 
   2   8   2       64.43       73.54      9.03 o 
   3   8   2        1.31       -2.68      7.49 o 
   4   8   2      449.67      435.86     14.28 o 
   5   8   2       32.38       40.97      8.96 o 
   6   8   2        7.73       22.43      8.10 o 
   7   8   2       75.26       68.56      9.37 o 
   8   8   2        0.49       -2.23      9.23 o 
   9   8   2        2.32        3.43     11.55 o 
  10   8   2        8.65        5.28     12.61 o 
  11   8   2        4.12      -10.97     11.68 o 
  12   8   2        3.51       -9.01     19.41 o 
  13   8   2        0.37       -2.10     20.58 o 
 -12   9   2        0.85        4.80     20.57 o 
 -11   9   2        4.13      -14.65     18.19 o 
 -10   9   2        2.54       30.72     15.51 o 
  -9   9   2       12.67        8.69     13.87 o 
  -8   9   2        2.06       42.66     23.02 o 
  -7   9   2        4.99       -3.23     10.22 o 
  -6   9   2      154.48      155.24     11.90 o 
  -5   9   2        1.19       -8.98      8.98 o 
  -4   9   2      259.52      278.76     14.95 o 
  -3   9   2      119.51      132.66     21.05 o 
  -2   9   2       36.59       40.27     12.31 o 
  -1   9   2      145.90      131.53     15.28 o 
   0   9   2      236.24      221.84     21.61 o 
   1   9   2      130.34      120.73     14.30 o 
   2   9   2       56.43       42.67     10.46 o 
   3   9   2      127.16      165.98     10.95 o 
   4   9   2        0.57       -2.36      8.93 o 
   5   9   2        1.76      -16.23     16.23 o 
   6   9   2        5.99        1.13      8.99 o 
   7   9   2       50.76       25.99     13.34 o 
   8   9   2       26.69       42.84     10.59 o 
   9   9   2       21.94       19.55     12.83 o 
  10   9   2        5.43       18.95     13.52 o 
  11   9   2        0.10        4.19     15.08 o 
  12   9   2        0.03       -5.19     15.99 o 
 -11  10   2        1.42       -0.76     22.87 o 
 -10  10   2        4.32        3.39     16.40 o 
  -9  10   2       12.96       -4.63     15.41 o 
  -8  10   2        3.90      -13.76     13.76 o 
  -7  10   2        0.08       15.12     13.62 o 
  -6  10   2        6.66      -10.55     10.55 o 
  -5  10   2        8.67       17.67     12.35 o 
  -4  10   2       17.44       28.02     14.99 o 
  -3  10   2        3.11       18.51     16.99 o 
  -2  10   2       10.98       -8.02     12.74 o 
  -1  10   2       34.81       32.46     13.92 o 
   0  10   2       90.48       74.18     15.69 o 
   1  10   2       62.93       26.46     14.69 o 
   2  10   2       31.81       30.14     14.27 o 
   3  10   2       77.74       60.40     12.45 o 
   4  10   2       12.75       12.78     12.25 o 
   5  10   2       67.71       53.35     13.50 o 
   6  10   2       57.57       66.40     12.43 o 
   7  10   2        2.50        8.22     10.49 o 
   8  10   2       70.59       70.75     11.91 o 
   9  10   2       12.10       -6.68     13.23 o 
  10  10   2        0.10       -7.10     14.38 o 
  11  10   2        0.80       24.70     15.97 o 
  -9  11   2       19.23       17.35     16.15 o 
  -8  11   2        4.98       13.15     19.25 o 
  -7  11   2       17.37       10.84     18.57 o 
  -6  11   2        0.88       18.22     14.06 o 
  -5  11   2       49.77       57.74     14.41 o 
  -4  11   2       34.55       44.05     19.75 o 
  -3  11   2        9.64        6.45     16.12 o 
  -2  11   2        8.99       32.55     16.22 o 
  -1  11   2       23.39       31.94     16.49 o 
   0  11   2        4.07       -8.25     16.28 o 
   1  11   2        3.44       22.44     31.41 o 
   2  11   2        7.05        4.64     16.07 o 
   3  11   2        0.05       -8.11     14.90 o 
   4  11   2       27.06       26.00     16.95 o 
   5  11   2       13.63       14.31     14.26 o 
   6  11   2        0.44      -13.65     13.65 o 
   7  11   2       11.54       -3.63     15.15 o 
   8  11   2        8.44        9.98     15.89 o 
   9  11   2        1.93        9.01     14.95 o 
  -8  12   2        0.07        6.68     20.52 o 
  -7  12   2       16.06       44.61     20.78 o 
  -6  12   2        5.72      -11.19     15.14 o 
  -5  12   2        0.35        6.37     15.52 o 
  -4  12   2        0.17        3.37     17.69 o 
  -3  12   2        0.14       25.15     17.45 o 
  -2  12   2       10.25       19.64     18.30 o 
  -1  12   2        9.85      -17.13     17.13 o 
   0  12   2        0.26        0.38     17.12 o 
   1  12   2        0.04        6.01     17.83 o 
   2  12   2        0.50      -13.43     17.81 o 
   3  12   2       10.23       28.12     19.11 o 
   4  12   2       15.15       41.04     24.61 o 
   5  12   2        0.20       13.27     19.23 o 
   6  12   2        0.15        3.43     19.69 o 
   7  12   2        0.03      -10.81     17.02 o 
   8  12   2        5.88       20.30     18.08 o 
  -5  13   2        5.92      -13.72     16.45 o 
  -4  13   2        9.36        2.27     20.32 o 
  -3  13   2        1.12      -19.35     19.35 o 
  -2  13   2        0.01      -20.13     20.13 o 
  -1  13   2        0.03      -15.99     19.72 o 
   0  13   2        0.01        8.29     20.33 o 
   1  13   2        0.11      -20.01     20.01 o 
   2  13   2        0.79      -11.68     19.42 o 
   3  13   2        3.58      -10.21     23.11 o 
   4  13   2        0.01       23.44     23.53 o 
   5  13   2        0.59       38.38     32.08 o 
 -16   1   3        0.58      -18.82     18.82 o 
 -15   1   3        2.04      -14.43     14.43 o 
 -14   1   3        0.01       11.05     14.20 o 
 -13   1   3        0.17      -12.84     12.84 o 
 -12   1   3      105.92      147.85     28.32 o 
 -11   1   3        9.57       11.33     10.12 o 
 -10   1   3       58.82       43.15      9.51 o 
  -9   1   3      253.55      226.94     12.09 o 
  -8   1   3     2525.25     2523.18     35.40 o 
  -7   1   3       60.92       77.64      4.84 o 
  -6   1   3      194.28      184.07      5.27 o 
  -5   1   3       27.19       17.47      3.23 o 
  -4   1   3     1408.68     1407.83     19.26 o 
  -3   1   3    26006.66    26000.17    412.95 o 
  -2   1   3      358.32      352.63      7.72 o 
  -1   1   3       98.60       95.08      3.11 o 
   0   1   3    10411.07    10533.57    127.18 o 
   1   1   3      227.83      306.84      8.18 o 
   2   1   3   107711.28   100211.09   1106.39 o 
   3   1   3    14653.41    14378.38    158.63 o 
   4   1   3     1405.40     1402.06     21.77 o 
   5   1   3     1209.65     1221.27     18.33 o 
   6   1   3     1188.26     1260.50     15.37 o 
   7   1   3      198.47      179.62      6.32 o 
   8   1   3       23.08       41.88      8.29 o 
   9   1   3      220.20      210.34      8.13 o 
  10   1   3       18.83       25.04      7.33 o 
  11   1   3       67.20       87.23     11.60 o 
  12   1   3       14.14       28.38      9.69 o 
  13   1   3        3.77        5.51     12.25 o 
  14   1   3       16.38       22.59     17.97 o 
  15   1   3        0.41      -10.31     20.24 o 
 -15   2   3        0.07       21.73     17.93 o 
 -14   2   3        6.50       20.41     17.03 o 
 -13   2   3        0.10      -12.52     12.52 o 
 -12   2   3       38.01       61.26     11.92 o 
 -11   2   3       36.61       45.37     10.59 o 
 -10   2   3       50.10       34.52     10.75 o 
  -9   2   3       55.74       53.18      8.83 o 
  -8   2   3      686.96      636.10     14.96 o 
  -7   2   3     1139.01     1052.28     14.36 o 
  -6   2   3     1401.88     1339.05     17.75 o 
  -5   2   3      722.73      660.67     10.70 o 
  -4   2   3    16537.99    16951.04    228.79 o 
  -3   2   3      439.98      457.35      9.38 o 
  -2   2   3     6951.80     7387.04     99.74 o 
  -1   2   3      329.83      362.03     10.60 o 
   0   2   3       55.81       54.33      3.95 o 
   1   2   3     1676.82     1777.43     29.44 o 
   2   2   3      618.37      533.57     15.44 o 
   3   2   3     4405.64     4312.98     60.38 o 
   4   2   3      101.97       90.16      4.79 o 
   5   2   3    12151.79    11865.05    115.46 o 
   6   2   3      187.83      163.25      5.44 o 
   7   2   3      187.57      163.81      6.86 o 
   8   2   3      446.09      429.23      9.89 o 
   9   2   3       16.09       23.77      6.30 o 
  10   2   3        0.92        2.88      7.22 o 
  11   2   3       58.82       88.15     10.67 o 
  12   2   3        4.19       11.51     11.74 o 
  13   2   3        1.04      -15.93     15.93 o 
  14   2   3        0.51      -14.33     17.35 o 
  15   2   3        5.61       -9.37     18.90 o 
 -15   3   3        4.13      -22.09     22.09 o 
 -14   3   3        2.54       15.31     22.23 o 
 -13   3   3        0.28       -0.92     15.18 o 
 -12   3   3        2.47       10.48     13.40 o 
 -11   3   3        0.67        7.12     10.25 o 
 -10   3   3       14.30       10.08      9.13 o 
  -9   3   3       72.76       75.41      6.44 o 
  -8   3   3      147.35      127.67      8.12 o 
  -7   3   3     1035.09     1090.90     46.55 o 
  -6   3   3      736.58      716.51     11.57 o 
  -5   3   3     2353.39     2440.04     29.48 o 
  -4   3   3      237.22      231.18      7.97 o 
  -3   3   3     1345.16     1464.49     23.79 o 
  -2   3   3     1673.92     1825.26     26.63 o 
  -1   3   3     1472.18     1507.57     21.12 o 
   0   3   3      389.62      440.72      8.25 o 
   1   3   3     2376.68     2505.38     35.75 o 
   2   3   3     1380.09     1505.16     34.15 o 
   3   3   3      329.70      336.83      7.76 o 
   4   3   3     1708.35     1507.54     19.31 o 
   5   3   3     2097.49     2126.77     24.60 o 
   6   3   3       17.60       10.77      4.96 o 
   7   3   3      241.14      227.93      7.19 o 
   8   3   3      129.57      142.49      7.74 o 
   9   3   3        2.65       -2.40      6.18 o 
  10   3   3       29.07       24.18      8.02 o 
  11   3   3        2.13        4.43     11.21 o 
  12   3   3       18.91       19.20     15.77 o 
  13   3   3        6.50        3.89     17.01 o 
  14   3   3        6.78        7.06     20.43 o 
  15   3   3        1.48       -5.10     33.07 o 
 -15   4   3       10.25       -1.92     23.26 o 
 -14   4   3        7.98       19.75     19.44 o 
 -13   4   3        3.65       37.92     18.09 o 
 -12   4   3        2.27       10.37     13.55 o 
 -11   4   3       22.47       26.01     12.20 o 
 -10   4   3        3.33       -3.54     15.02 o 
  -9   4   3      165.58      151.31     10.77 o 
  -8   4   3       77.26       72.19      9.96 o 
  -7   4   3        3.89        5.22      5.89 o 
  -6   4   3      441.22      419.61      9.29 o 
  -5   4   3      371.43      429.13      8.50 o 
  -4   4   3     2363.19     2335.05     31.34 o 
  -3   4   3       95.71      153.88      5.99 o 
  -2   4   3       17.42        5.07      3.95 o 
  -1   4   3     3808.15     4103.27     57.41 o 
   0   4   3     2698.20     2724.68     38.86 o 
   1   4   3     2231.83     2262.74     39.40 o 
   2   4   3      235.81      272.10      8.25 o 
   3   4   3      835.69      900.40     14.20 o 
   4   4   3      275.87      275.97      6.35 o 
   5   4   3     1035.55     1057.96     15.23 o 
   6   4   3       45.98       57.24      6.82 o 
   7   4   3      192.77      202.79     14.70 o 
   8   4   3        0.62        6.99      5.76 o 
   9   4   3      418.63      487.89     13.70 o 
  10   4   3        6.87       11.55     10.52 o 
  11   4   3        5.30       13.89     11.52 o 
  12   4   3       11.90      -13.65     16.29 o 
  13   4   3        0.09        8.11     17.84 o 
  14   4   3        2.43       -0.88     19.18 o 
  15   4   3        0.11       -1.32     20.58 o 
 -15   5   3        1.21       30.28     21.76 o 
 -14   5   3        0.04       12.25     19.81 o 
 -13   5   3        0.91       22.84     18.47 o 
 -12   5   3        9.72       12.77     17.21 o 
 -11   5   3        6.07        8.95     15.74 o 
 -10   5   3       40.35       26.28     14.21 o 
  -9   5   3        5.94        6.96      7.97 o 
  -8   5   3       55.38       38.00      7.57 o 
  -7   5   3       44.34       33.28      6.49 o 
  -6   5   3      694.44      626.32     11.13 o 
  -5   5   3     1860.10     1791.35     23.15 o 
  -4   5   3      130.29      144.16      7.02 o 
  -3   5   3     2259.02     2358.93     31.15 o 
  -2   5   3       51.36       32.80      5.08 o 
  -1   5   3      325.25      342.05      8.71 o 
   0   5   3        4.92        4.91      4.29 o 
   1   5   3       24.44       16.49      4.63 o 
   2   5   3      125.13      146.40      7.86 o 
   3   5   3      117.91      102.22      6.66 o 
   4   5   3     2122.83     1985.67     31.68 o 
   5   5   3       70.77       51.12     11.56 o 
   6   5   3      358.72      314.71     14.91 o 
   7   5   3      192.60      172.84      9.14 o 
   8   5   3       11.94       24.78      8.01 o 
   9   5   3      127.75      120.04      9.26 o 
  10   5   3       49.13       59.98      9.76 o 
  11   5   3        8.12       15.57     11.99 o 
  12   5   3        4.86       13.47     16.89 o 
  13   5   3        2.46        1.41     18.59 o 
  14   5   3        3.95       -3.73     19.49 o 
 -14   6   3        0.52       -8.59     20.43 o 
 -13   6   3        0.60       -6.92     19.31 o 
 -12   6   3        1.47        2.06     17.49 o 
 -11   6   3        1.93       13.15     15.61 o 
 -10   6   3        1.40       26.17     24.58 o 
  -9   6   3       12.23        4.11      9.69 o 
  -8   6   3       19.49       29.44     11.71 o 
  -7   6   3      803.37      737.73     17.27 o 
  -6   6   3        7.06        6.91      6.99 o 
  -5   6   3     1207.57     1225.95     22.39 o 
  -4   6   3      522.98      557.66     13.73 o 
  -3   6   3       17.04       16.27      5.90 o 
  -2   6   3      765.44      789.71     27.69 o 
  -1   6   3       33.90       56.00      6.02 o 
   0   6   3       76.33       63.56      7.57 o 
   1   6   3      141.42      120.93      8.44 o 
   2   6   3       16.78        7.13      6.28 o 
   3   6   3      940.03      883.03     20.32 o 
   4   6   3        1.82       -4.51      6.26 o 
   5   6   3       63.92       61.69      6.82 o 
   6   6   3      706.69      671.26     19.38 o 
   7   6   3       46.83       52.66      8.01 o 
   8   6   3        6.35        5.33      8.39 o 
   9   6   3      497.61      504.52     15.56 o 
  10   6   3        8.47        4.82      9.87 o 
  11   6   3        0.37        5.39     10.24 o 
  12   6   3        4.97        7.54     13.91 o 
  13   6   3        0.90       28.43     19.67 o 
  14   6   3        2.52       23.66     21.10 o 
 -13   7   3        0.12       12.70     34.35 o 
 -12   7   3        0.45       19.27     18.94 o 
 -11   7   3        0.50       10.68     16.60 o 
 -10   7   3        0.49      -10.12     11.39 o 
  -9   7   3       49.32       62.11     11.41 o 
  -8   7   3       42.65       39.10     11.99 o 
  -7   7   3      161.84      182.67     10.93 o 
  -6   7   3       28.84       48.40     10.68 o 
  -5   7   3      379.45      395.51     16.66 o 
  -4   7   3        0.19       -1.94      6.87 o 
  -3   7   3        4.23        3.53      7.38 o 
  -2   7   3      139.11      130.37      9.98 o 
  -1   7   3       59.99       58.63      7.41 o 
   0   7   3       92.69       94.65     11.62 o 
   1   7   3       26.49       26.91     12.79 o 
   2   7   3       27.66       50.69      7.91 o 
   3   7   3       57.60       64.59      9.90 o 
   4   7   3      163.04      155.41      9.74 o 
   5   7   3        1.30        5.43      7.92 o 
   6   7   3       78.01       85.69      8.45 o 
   7   7   3       12.33       12.83      9.75 o 
   8   7   3       69.00       91.53     10.78 o 
   9   7   3        1.37        8.17      9.81 o 
  10   7   3        0.84      -10.40     10.40 o 
  11   7   3       17.65       -1.73     11.15 o 
  12   7   3        8.67       -3.39     14.20 o 
  13   7   3        0.08      -13.24     19.67 o 
 -13   8   3        4.19       17.80     21.11 o 
 -12   8   3        1.37       -3.97     18.89 o 
 -11   8   3       31.97       46.45     30.58 o 
 -10   8   3        0.13        6.80     18.41 o 
  -9   8   3        2.96       -4.95     13.08 o 
  -8   8   3        3.76      -12.00     14.68 o 
  -7   8   3       63.72       68.38     10.18 o 
  -6   8   3        4.61        5.13     12.09 o 
  -5   8   3      470.45      439.43     14.63 o 
  -4   8   3      135.24      138.13     14.59 o 
  -3   8   3      124.11      113.46     10.58 o 
  -2   8   3      380.13      371.60     14.39 o 
  -1   8   3       71.79       50.92     16.69 o 
   0   8   3      846.01      865.30     27.70 o 
   1   8   3      454.20      477.44     15.81 o 
   2   8   3       42.23       49.19      7.80 o 
   3   8   3      103.58       71.93      8.68 o 
   4   8   3        7.42        8.37      8.31 o 
   5   8   3      100.10      120.43     10.71 o 
   6   8   3        9.52        9.57      9.52 o 
   7   8   3        5.34       -2.07      8.70 o 
   8   8   3        5.37       10.69     12.42 o 
   9   8   3        0.13      -10.34     10.34 o 
  10   8   3       12.53        4.21     15.50 o 
  11   8   3        0.28       -8.38     11.55 o 
  12   8   3       16.18       24.11     13.16 o 
 -12   9   3        1.66        4.68     20.29 o 
 -11   9   3        0.07       21.35     23.05 o 
 -10   9   3       18.41       21.43     15.60 o 
  -9   9   3       16.25       17.96     14.25 o 
  -8   9   3        0.25       23.33     13.57 o 
  -7   9   3        0.43       10.09     12.14 o 
  -6   9   3       30.26       27.61     10.26 o 
  -5   9   3       10.68        5.64      9.12 o 
  -4   9   3       10.45       10.69     10.11 o 
  -3   9   3      252.56      238.03     17.70 o 
  -2   9   3        1.41       18.76     12.62 o 
  -1   9   3       50.81       28.24     12.22 o 
   0   9   3       24.74       19.75     15.74 o 
   1   9   3       72.26       83.30     13.60 o 
   2   9   3       33.75       44.91     13.61 o 
   3   9   3        6.48        0.88      8.23 o 
   4   9   3       91.85       85.04     13.16 o 
   5   9   3       12.57       18.45      9.87 o 
   6   9   3       20.67        3.84     12.29 o 
   7   9   3       73.39       79.28     10.45 o 
   8   9   3       21.65       28.74     10.45 o 
   9   9   3        9.65       -2.47     12.70 o 
  10   9   3        1.55       -0.06     13.70 o 
  11   9   3        0.04       -5.77     12.79 o 
  12   9   3        8.14       26.61     14.08 o 
 -11  10   3        3.28      -22.74     22.91 o 
 -10  10   3        0.07       40.12     16.68 o 
  -9  10   3        0.02        8.19     15.38 o 
  -8  10   3       29.27       34.30     14.76 o 
  -7  10   3       14.06       12.37     13.31 o 
  -6  10   3        2.41       -7.05     10.91 o 
  -5  10   3        5.02        1.38     12.37 o 
  -4  10   3       28.04       11.99     13.85 o 
  -3  10   3       62.24       53.98     18.74 o 
  -2  10   3      169.62      154.07     17.66 o 
  -1  10   3       14.18       17.26     14.21 o 
   0  10   3        6.19       11.12     15.71 o 
   1  10   3        1.38       10.75     13.86 o 
   2  10   3        1.51       -4.39     14.25 o 
   3  10   3       80.88       77.62     29.20 o 
   4  10   3        3.48        2.11     12.08 o 
   5  10   3        7.19      -10.61     10.61 o 
   6  10   3       17.04        3.92     11.22 o 
   7  10   3        0.16      -11.77     11.77 o 
   8  10   3        0.05       -2.25     11.08 o 
   9  10   3        4.81       -0.58     13.71 o 
  10  10   3        0.47       -4.42     14.82 o 
  -9  11   3        4.11        1.06     16.63 o 
  -8  11   3        4.61      -18.74     18.74 o 
  -7  11   3        1.28       -6.18     18.32 o 
  -6  11   3        1.68       20.40     16.24 o 
  -5  11   3        2.41       -4.91     13.74 o 
  -4  11   3        0.50        3.93     16.25 o 
  -3  11   3        6.17        8.84     15.67 o 
  -2  11   3        0.04       14.11     15.43 o 
  -1  11   3       38.11        5.75     16.01 o 
   0  11   3        9.50       32.94     16.12 o 
   1  11   3       49.57       51.68     19.96 o 
   2  11   3       65.17       90.36     18.54 o 
   3  11   3        0.37       -0.68     23.56 o 
   4  11   3        2.11       -0.18     16.85 o 
   5  11   3        0.07        9.28     15.70 o 
   6  11   3        0.12        1.80     14.81 o 
   7  11   3        0.11       -8.64     15.51 o 
   8  11   3        1.61       -3.90     14.04 o 
   9  11   3        0.08       -1.20     14.72 o 
  -8  12   3        1.86       -0.53     21.83 o 
  -7  12   3       10.19       -0.84     20.34 o 
  -6  12   3        5.92        9.50     21.49 o 
  -5  12   3        0.27        0.73     15.23 o 
  -4  12   3        0.07       -1.59     18.76 o 
  -3  12   3        0.78        8.28     18.18 o 
  -2  12   3        0.87       16.50     18.04 o 
  -1  12   3        8.71       -2.24     23.01 o 
   0  12   3       14.13       26.13     17.64 o 
   1  12   3        4.68       28.71     18.68 o 
   2  12   3        0.00       -7.85     16.23 o 
   3  12   3        0.11        3.61     18.47 o 
   4  12   3       17.86       14.98     17.87 o 
   5  12   3       12.62       33.23     43.15 o 
   6  12   3        0.31      -19.11     19.11 o 
   7  12   3        0.01        7.66     19.54 o 
  -5  13   3        3.62       10.87     17.12 o 
  -4  13   3        0.22      -16.57     16.57 o 
  -3  13   3        0.92       20.56     21.05 o 
  -2  13   3        0.24       -0.03     20.08 o 
  -1  13   3        0.69      -17.81     19.34 o 
   0  13   3        0.80        9.23     22.27 o 
   1  13   3        3.20       -4.73     19.74 o 
   2  13   3       16.18        6.57     19.49 o 
   3  13   3        8.99      -19.95     19.95 o 
   4  13   3        2.20       -3.43     24.46 o 
   5  13   3        0.82       30.98     21.53 o 
 -16   0   4        1.92       19.32     22.47 o 
 -15   0   4        8.52       20.42     21.41 o 
 -14   0   4        5.19       -6.96     19.79 o 
 -13   0   4       14.23       21.58     19.01 o 
 -12   0   4       23.61       33.38     17.67 o 
 -11   0   4        6.33      -15.66     15.66 o 
 -10   0   4       99.53       71.66     15.54 o 
  -9   0   4        2.11       -8.53      9.49 o 
  -8   0   4      104.49      103.74      9.85 o 
  -7   0   4      482.40      567.32     24.78 o 
  -6   0   4     1476.51     1373.00     33.09 o 
  -5   0   4    17479.00    16292.46    260.30 o 
  -4   0   4      522.97      434.73     10.79 o 
  -3   0   4    18974.46    19420.91    392.10 o 
  -2   0   4     3011.79     2938.92     58.36 o 
   0   0   4     1607.33     1743.15     49.36 o 
   1   0   4     5766.38     5314.00    104.52 o 
   2   0   4     8329.95     8300.35    161.91 o 
   3   0   4     2111.16     2209.07     46.02 o 
   4   0   4     3331.81     3135.09     64.60 o 
   5   0   4       26.93       34.88      9.98 o 
   6   0   4      243.36      267.61     16.04 o 
   7   0   4     1484.65     1429.93     28.33 o 
   8   0   4      551.84      488.12     18.60 o 
   9   0   4       37.76       38.86      9.00 o 
  10   0   4       81.84      119.90     12.33 o 
  11   0   4        3.55        1.76     11.05 o 
  12   0   4       69.00       49.05     15.53 o 
  13   0   4        0.54        6.85     14.76 o 
  14   0   4        3.76       -9.73     29.07 o 
  15   0   4        3.62      -15.27     24.59 o 
 -16   1   4        1.10      -18.45     18.45 o 
 -15   1   4        4.31      -11.69     14.58 o 
 -14   1   4        3.64       -2.08     14.36 o 
 -13   1   4       25.39       26.29     13.73 o 
 -12   1   4        0.04       28.55     16.26 o 
 -11   1   4       84.51      107.12     11.05 o 
 -10   1   4      122.39      119.25     10.46 o 
  -9   1   4       41.72       49.27     10.14 o 
  -8   1   4       57.52       46.80      8.92 o 
  -7   1   4      210.06      198.87      6.69 o 
  -6   1   4     2370.59     2356.03     29.21 o 
  -5   1   4     1906.22     2070.08     25.52 o 
  -4   1   4     3105.73     2944.42     41.91 o 
  -3   1   4      642.39      640.58     13.06 o 
  -2   1   4     2321.66     2445.35     34.66 o 
  -1   1   4    12730.78    12993.62    158.19 o 
   0   1   4       25.66       35.50      1.80 o 
   1   1   4      826.15      860.89     15.61 o 
   2   1   4     5885.49     5945.33    116.80 o 
   3   1   4     4919.30     4867.41     68.34 o 
   4   1   4      643.14      608.35     11.83 o 
   5   1   4       28.10       32.81      4.22 o 
   6   1   4     1279.40     1201.22     18.56 o 
   7   1   4       16.25        4.43      4.76 o 
   8   1   4       68.89       78.16     11.73 o 
   9   1   4       24.13       13.77      6.26 o 
  10   1   4       79.73       76.64      9.00 o 
  11   1   4       16.13        7.90      8.05 o 
  12   1   4        8.79       -5.37     10.31 o 
  13   1   4        9.05       12.74     11.82 o 
  14   1   4        8.11       -0.62     13.52 o 
  15   1   4        0.00       -2.31     21.46 o 
 -15   2   4        0.73       -3.58     26.41 o 
 -14   2   4        0.02       -3.54     17.74 o 
 -13   2   4        8.30       21.54     13.48 o 
 -12   2   4       89.20       75.36     12.00 o 
 -11   2   4       67.08       73.00     10.93 o 
 -10   2   4      204.88      163.66     12.40 o 
  -9   2   4       47.68       48.24      8.91 o 
  -8   2   4       64.82       78.86     18.55 o 
  -7   2   4      398.04      390.31     12.88 o 
  -6   2   4       53.57       61.87      5.98 o 
  -5   2   4     1165.91     1180.26     19.13 o 
  -4   2   4      383.63      306.67     14.85 o 
  -3   2   4      151.84      146.88      6.76 o 
  -2   2   4     1154.15     1192.00     17.93 o 
  -1   2   4       11.53       14.33      3.41 o 
   0   2   4      181.76      182.92      4.83 o 
   1   2   4     1506.47     1399.70     29.00 o 
   2   2   4      205.62      208.45      9.57 o 
   3   2   4     2263.73     2461.37     40.51 o 
   4   2   4      482.89      473.06     17.40 o 
   5   2   4       56.63       59.07      4.24 o 
   6   2   4       77.98       70.25      5.48 o 
   7   2   4       61.94       48.35      6.20 o 
   8   2   4       89.17       83.33      6.97 o 
   9   2   4       26.83       20.77      7.41 o 
  10   2   4      110.73      132.59      8.77 o 
  11   2   4        0.61       -7.42      8.73 o 
  12   2   4       16.52       13.57     10.82 o 
  13   2   4       14.57       16.15     17.02 o 
  14   2   4       10.65       -9.08     30.75 o 
  15   2   4        0.13        1.66     19.13 o 
 -15   3   4        0.04      -18.31     28.75 o 
 -14   3   4       11.72       11.82     18.00 o 
 -13   3   4        6.53       11.64     17.54 o 
 -12   3   4       28.24       42.46     11.62 o 
 -11   3   4       92.63      114.32     11.51 o 
 -10   3   4      293.56      322.43     13.28 o 
  -9   3   4        1.50       -2.11      8.62 o 
  -8   3   4       66.58       66.36     11.12 o 
  -7   3   4      156.47      165.40      7.42 o 
  -6   3   4     2469.24     2344.42     26.87 o 
  -5   3   4     1238.12     1399.05     20.08 o 
  -4   3   4     1111.13      995.10     15.02 o 
  -3   3   4      769.33      753.86     12.81 o 
  -2   3   4     1933.71     1996.16     29.04 o 
  -1   3   4     9282.91     9851.83    153.58 o 
   0   3   4       80.41       70.40      9.12 o 
   1   3   4     2288.09     2287.03     45.86 o 
   2   3   4      406.20      384.50     11.14 o 
   3   3   4     2206.39     2058.07     25.21 o 
   4   3   4      455.96      463.03      7.86 o 
   5   3   4      411.85      383.12     10.65 o 
   6   3   4     1031.83      985.96     14.02 o 
   7   3   4      224.99      245.55      8.19 o 
   8   3   4        8.95        5.12      6.47 o 
   9   3   4       12.95        1.14      6.57 o 
  10   3   4       25.36       16.25      7.89 o 
  11   3   4       12.79       17.15     11.91 o 
  12   3   4       11.73       24.00     16.22 o 
  13   3   4        0.21       31.75     26.62 o 
  14   3   4        0.62       14.45     21.56 o 
  15   3   4        5.31        9.78     19.51 o 
 -15   4   4        0.98      -10.59     26.22 o 
 -14   4   4        6.72       -0.08     22.21 o 
 -13   4   4       17.67       32.71     15.02 o 
 -12   4   4       13.50       23.05     13.55 o 
 -11   4   4       61.84       73.42     13.43 o 
 -10   4   4      123.36      103.84     12.03 o 
  -9   4   4      104.10       92.89      8.12 o 
  -8   4   4      339.59      320.88      9.82 o 
  -7   4   4        3.62       61.72     41.24 o 
  -6   4   4      929.56     1010.02     38.62 o 
  -5   4   4     2048.48     2043.71     28.64 o 
  -4   4   4      115.55      124.86      6.02 o 
  -3   4   4     7150.55     7691.01     95.57 o 
  -2   4   4     1977.58     1930.62     46.66 o 
  -1   4   4       95.17      103.99      5.59 o 
   0   4   4     1649.73     1700.41     25.63 o 
   1   4   4     4257.32     4513.10     88.38 o 
   2   4   4     3421.92     3695.51     60.50 o 
   3   4   4       43.85       51.45      5.00 o 
   4   4   4     1319.36     1223.87     16.73 o 
   5   4   4      857.94      795.29     11.65 o 
   6   4   4        2.38        1.87      4.24 o 
   7   4   4     1290.18     1285.09     17.48 o 
   8   4   4      153.46      154.00     10.49 o 
   9   4   4       13.48        5.43     10.71 o 
  10   4   4       87.63       70.19     10.63 o 
  11   4   4       15.81       40.05     11.97 o 
  12   4   4        1.72      -16.21     16.21 o 
  13   4   4       19.47       47.63     18.33 o 
  14   4   4        0.14        7.13     19.25 o 
  15   4   4        0.26       -4.65     20.48 o 
 -15   5   4        0.20      -22.10     32.16 o 
 -14   5   4        6.62       37.03     20.28 o 
 -13   5   4        1.20       18.99     18.67 o 
 -12   5   4       25.08       25.97     21.16 o 
 -11   5   4        0.02        6.29     15.63 o 
 -10   5   4       20.81       24.32     11.90 o 
  -9   5   4      103.84       89.90      9.18 o 
  -8   5   4       53.03       55.74      7.89 o 
  -7   5   4        8.81       14.55      6.38 o 
  -6   5   4      314.78      343.81     15.53 o 
  -5   5   4       52.16       47.91     14.88 o 
  -4   5   4     1834.58     1853.70     23.73 o 
  -3   5   4      506.02      506.65     10.18 o 
  -2   5   4      108.79       95.53      5.96 o 
  -1   5   4        6.87        3.85      3.73 o 
   0   5   4      415.85      373.23      9.84 o 
   1   5   4      385.17      374.94      8.40 o 
   2   5   4      708.93      723.13     16.83 o 
   3   5   4      451.14      482.23     12.24 o 
   4   5   4       49.69       52.50      6.97 o 
   5   5   4        3.70        6.02      5.46 o 
   6   5   4      151.59      161.95     10.42 o 
   7   5   4      145.58      156.00      9.29 o 
   8   5   4       79.76       69.50      8.02 o 
   9   5   4        0.64        3.31      7.93 o 
  10   5   4       17.03       25.90     10.48 o 
  11   5   4        0.36       -5.46     11.90 o 
  12   5   4        1.07       -0.33     13.34 o 
  13   5   4        0.96       -8.10     27.01 o 
  14   5   4        1.37      -12.82     20.07 o 
 -14   6   4        5.79        9.06     20.75 o 
 -13   6   4        1.75       21.49     19.18 o 
 -12   6   4       64.99       66.20     19.02 o 
 -11   6   4       12.71       23.61     16.31 o 
 -10   6   4        1.40       -7.92     14.55 o 
  -9   6   4      313.88      364.62     14.80 o 
  -8   6   4      143.69      113.06     12.02 o 
  -7   6   4       11.38       16.34      9.87 o 
  -6   6   4      240.96      240.66     10.72 o 
  -5   6   4       80.14       69.71      7.69 o 
  -4   6   4       51.63       66.09      6.10 o 
  -3   6   4      259.83      281.94      8.83 o 
  -2   6   4       29.03       27.20      4.96 o 
  -1   6   4      174.90      169.02     11.62 o 
   0   6   4      831.53      790.03     21.82 o 
   1   6   4      116.29      111.13      8.99 o 
   2   6   4     2522.09     2644.38     46.60 o 
   3   6   4       38.90       46.38      8.12 o 
   4   6   4      350.31      338.41     11.72 o 
   5   6   4      179.21      151.80      9.76 o 
   6   6   4      315.10      362.42     11.54 o 
   7   6   4        2.66        0.65      7.51 o 
   8   6   4       29.18       36.82      9.08 o 
   9   6   4       27.80       47.82     12.39 o 
  10   6   4        4.58        5.91     11.48 o 
  11   6   4       31.52       48.41     13.22 o 
  12   6   4        2.59       15.41     14.25 o 
  13   6   4        1.48       16.94     19.56 o 
  14   6   4        6.32       24.82     21.75 o 
 -13   7   4        0.20       19.53     20.15 o 
 -12   7   4        0.39      -12.96     18.63 o 
 -11   7   4       30.16       19.40     17.12 o 
 -10   7   4        0.62        7.42     28.92 o 
  -9   7   4       21.49       35.99     12.42 o 
  -8   7   4       49.88       27.20     11.62 o 
  -7   7   4       52.77       49.22     11.43 o 
  -6   7   4        1.51        4.19      8.15 o 
  -5   7   4      129.01      130.22      9.57 o 
  -4   7   4     1064.41     1016.77     21.20 o 
  -3   7   4      234.44      211.45     11.41 o 
  -2   7   4      325.25      355.56     10.51 o 
  -1   7   4      266.27      260.37     21.50 o 
   0   7   4       10.56       14.14      6.03 o 
   1   7   4        4.33        3.69      8.21 o 
   2   7   4        5.17       27.93      9.27 o 
   3   7   4      222.91      234.45     21.90 o 
   4   7   4      610.99      607.99     16.03 o 
   5   7   4      282.92      261.43     12.05 o 
   6   7   4      292.44      278.11     13.05 o 
   7   7   4       24.53       29.26      8.60 o 
   8   7   4      184.78      167.92     13.89 o 
   9   7   4        7.42       14.34     10.05 o 
  10   7   4        1.18       -2.59     10.45 o 
  11   7   4        8.85       26.22     11.62 o 
  12   7   4       17.21       13.73     14.84 o 
  13   7   4        0.89       -6.63     27.32 o 
 -13   8   4        1.28       -3.24     20.56 o 
 -12   8   4        0.08       30.10     19.77 o 
 -11   8   4        7.81       27.57     22.53 o 
 -10   8   4        0.73       14.59     14.05 o 
  -9   8   4        2.87       -2.39     13.23 o 
  -8   8   4        3.54       16.78     12.71 o 
  -7   8   4        0.24      -10.90     10.90 o 
  -6   8   4       12.71       19.12      9.24 o 
  -5   8   4       62.86       68.81      9.53 o 
  -4   8   4        0.06       -7.83      7.83 o 
  -3   8   4       18.92       23.98      9.35 o 
  -2   8   4      479.13      459.37     16.12 o 
  -1   8   4      143.32      140.93     13.66 o 
   0   8   4      422.17      378.13     24.53 o 
   1   8   4      291.06      336.31     13.97 o 
   2   8   4       18.81       20.91      8.81 o 
   3   8   4       28.88       12.80      7.74 o 
   4   8   4        1.84        9.01      9.91 o 
   5   8   4       25.19       12.96      9.26 o 
   6   8   4       10.63       10.67     11.22 o 
   7   8   4       37.76       35.95     10.42 o 
   8   8   4       99.82       80.59     13.93 o 
   9   8   4        4.71       -5.81     11.54 o 
  10   8   4        0.28      -11.22     11.41 o 
  11   8   4        8.96       24.22     18.20 o 
  12   8   4        0.04        7.38     13.21 o 
 -12   9   4        0.18       -2.70     24.56 o 
 -11   9   4        0.16        4.26     22.60 o 
 -10   9   4        2.43       16.23     15.06 o 
  -9   9   4        1.06       11.78     14.20 o 
  -8   9   4        5.64      -13.27     13.27 o 
  -7   9   4       10.86       12.83     12.68 o 
  -6   9   4        4.12        0.74      9.94 o 
  -5   9   4        5.28       -1.99      9.64 o 
  -4   9   4       13.17       19.46     10.76 o 
  -3   9   4      105.56      105.19     15.07 o 
  -2   9   4       75.57       61.80     13.68 o 
  -1   9   4       20.31       26.40     12.33 o 
   0   9   4      308.77      316.34     19.83 o 
   1   9   4      112.17      120.03     21.29 o 
   2   9   4       31.01       32.05     10.12 o 
   3   9   4        1.94       -4.17     13.93 o 
   4   9   4       19.59       17.54      9.97 o 
   5   9   4        4.37       -6.82      9.80 o 
   6   9   4        0.17       -0.78     10.44 o 
   7   9   4        0.74        2.72     11.04 o 
   8   9   4       23.49       33.68     10.80 o 
   9   9   4       12.56       19.99     13.61 o 
  10   9   4        8.51       -3.60     13.59 o 
  11   9   4        3.72       -9.80     12.61 o 
 -11  10   4        2.81       -8.50     25.45 o 
 -10  10   4        2.33      -12.93     15.79 o 
  -9  10   4       15.41       28.75     16.00 o 
  -8  10   4        6.89      -14.10     14.10 o 
  -7  10   4        0.15      -14.16     14.16 o 
  -6  10   4        0.29       -5.55     10.93 o 
  -5  10   4       30.94       18.43     12.62 o 
  -4  10   4       74.00       49.35     15.96 o 
  -3  10   4       12.84       26.78     14.46 o 
  -2  10   4       50.66       20.65     14.10 o 
  -1  10   4       46.83       70.54     15.78 o 
   0  10   4        0.64       19.99     13.82 o 
   1  10   4        0.01      -11.04     13.85 o 
   2  10   4        7.36       12.40     14.82 o 
   3  10   4        1.79        0.64     14.68 o 
   4  10   4        0.19        8.20     14.28 o 
   5  10   4       71.61       40.76     12.89 o 
   6  10   4       47.77       33.80     12.30 o 
   7  10   4        0.74      -12.00     12.00 o 
   8  10   4        4.95       10.08     13.11 o 
   9  10   4        2.34       12.68     13.78 o 
  10  10   4        6.21       22.08     15.05 o 
  -9  11   4        5.82      -15.79     20.74 o 
  -8  11   4       21.57       45.43     20.93 o 
  -7  11   4       21.19        7.89     22.62 o 
  -6  11   4        0.54        1.62     13.99 o 
  -5  11   4        0.08      -13.48     13.48 o 
  -4  11   4        0.21       -7.34     13.76 o 
  -3  11   4       22.65       21.11     16.01 o 
  -2  11   4        1.59       -5.11     14.84 o 
  -1  11   4        4.00       16.02     16.16 o 
   0  11   4       10.88       23.72     20.72 o 
   1  11   4       18.05        4.68     16.53 o 
   2  11   4       22.37       13.30     17.04 o 
   3  11   4        2.41      -13.55     16.22 o 
   4  11   4        1.03        6.67     16.72 o 
   5  11   4        5.74       -8.73     25.53 o 
   6  11   4        1.65       10.19     18.63 o 
   7  11   4        0.07       -3.67     13.08 o 
   8  11   4       13.10       -9.32     13.74 o 
   9  11   4       21.55       11.40     15.30 o 
  -8  12   4        0.32       22.20     24.74 o 
  -7  12   4        0.00       -2.04     31.10 o 
  -6  12   4        1.02      -18.93     18.93 o 
  -5  12   4        0.01       26.08     18.67 o 
  -4  12   4        4.01       -3.75     15.04 o 
  -3  12   4        6.16       18.60     18.19 o 
  -2  12   4        0.84      -11.02     16.40 o 
  -1  12   4        9.53        2.78     17.94 o 
   0  12   4        3.87      -17.22     17.63 o 
   1  12   4        0.96       22.04     18.66 o 
   2  12   4        0.57        2.03     18.12 o 
   3  12   4        0.02       -8.96     24.42 o 
   4  12   4        2.97        1.89     19.43 o 
   5  12   4        0.01      -12.57     18.94 o 
   6  12   4        0.92       19.67     36.12 o 
   7  12   4        0.25      -19.27     19.27 o 
  -5  13   4        0.59       10.08     17.34 o 
  -4  13   4        1.16      -16.76     18.51 o 
  -3  13   4        0.19      -20.30     20.30 o 
  -2  13   4        7.61       -8.22     18.82 o 
  -1  13   4       18.04        8.33     52.94 o 
   0  13   4        5.23        3.75     18.86 o 
   1  13   4        1.62       13.07     20.43 o 
   2  13   4        0.85       28.03     21.05 o 
   3  13   4        6.89      -13.18     20.35 o 
   4  13   4        1.29      -14.86     52.63 o 
   5  13   4        1.95        9.62     21.77 o 
 -15   1   5        2.37       -4.14     15.63 o 
 -14   1   5        8.67       -5.32     14.62 o 
 -13   1   5        7.62        2.30     13.29 o 
 -12   1   5        0.22      -10.09     12.37 o 
 -11   1   5      393.29      387.06     16.41 o 
 -10   1   5       38.74       32.21      9.59 o 
  -9   1   5     2090.29     2140.10     32.50 o 
  -8   1   5     2572.70     2578.30     36.88 o 
  -7   1   5      106.79      112.78      5.44 o 
  -6   1   5        6.36        3.62      3.45 o 
  -5   1   5    11091.69    11388.47    140.17 o 
  -4   1   5     1295.21     1106.11     17.24 o 
  -3   1   5      565.13      559.20      9.96 o 
  -2   1   5     2034.86     1943.18     28.08 o 
  -1   1   5       56.45       76.97      2.73 o 
   0   1   5    20801.37    20328.01    246.73 o 
   1   1   5    11865.53    12699.83    199.48 o 
   2   1   5     2313.11     2179.29     44.96 o 
   3   1   5      161.96      158.62      5.61 o 
   4   1   5      363.35      317.13      7.16 o 
   5   1   5     6999.57     6864.59     73.00 o 
   6   1   5       24.73       25.52      5.03 o 
   7   1   5      261.70      282.77      8.90 o 
   8   1   5       62.21       59.77      6.53 o 
   9   1   5        9.64        7.76      6.80 o 
  10   1   5        9.23        1.65      7.41 o 
  11   1   5      119.43       94.60      9.43 o 
  12   1   5       23.78       12.51     10.86 o 
  13   1   5        0.66       13.39     13.33 o 
  14   1   5        6.74       22.59     15.92 o 
  15   1   5        0.47      -14.44     23.12 o 
 -15   2   5        0.34      -18.59     18.59 o 
 -14   2   5        5.99        4.88     14.79 o 
 -13   2   5       31.53       28.78     13.47 o 
 -12   2   5       19.64       27.09     12.81 o 
 -11   2   5      108.66      119.72     11.40 o 
 -10   2   5       60.95       44.93     10.06 o 
  -9   2   5      501.54      519.64     14.78 o 
  -8   2   5     1391.86     1422.70     34.38 o 
  -7   2   5      184.21      185.59     15.65 o 
  -6   2   5      436.39      456.60      9.72 o 
  -5   2   5      458.00      540.17     17.42 o 
  -4   2   5    13673.98    13884.51    170.33 o 
  -3   2   5    10718.12    10588.67    143.74 o 
  -2   2   5      330.87      339.18      7.16 o 
  -1   2   5    11788.49    11766.00    159.63 o 
   0   2   5     7091.78     7438.04     90.97 o 
   1   2   5     2978.28     3104.46     86.15 o 
   2   2   5      219.97      218.76     11.02 o 
   3   2   5        3.20        1.30      4.00 o 
   4   2   5      803.10      795.78     11.89 o 
   5   2   5     1480.47     1411.62     17.80 o 
   6   2   5     2983.58     2990.62     34.26 o 
   7   2   5      268.83      241.52      7.90 o 
   8   2   5      939.39      973.36     18.88 o 
   9   2   5       17.25       24.17     10.31 o 
  10   2   5      196.80      179.09     12.31 o 
  11   2   5        0.47       -8.27      8.27 o 
  12   2   5        0.26       -6.90     10.86 o 
  13   2   5        4.28       -5.18     16.10 o 
  14   2   5        8.44       17.78     17.80 o 
  15   2   5        2.89       24.30     24.32 o 
 -15   3   5        2.12        3.19     19.14 o 
 -14   3   5        1.24      -17.35     17.35 o 
 -13   3   5        0.43      -11.97     16.24 o 
 -12   3   5      268.35      277.77     14.82 o 
 -11   3   5       83.55      103.13     11.51 o 
 -10   3   5       91.39      113.10     12.52 o 
  -9   3   5      266.17      241.12     15.25 o 
  -8   3   5      208.12      226.08      8.94 o 
  -7   3   5       49.77       33.79      6.41 o 
  -6   3   5       54.78       62.14      4.00 o 
  -5   3   5        2.87        6.29      3.43 o 
  -4   3   5      139.01      127.76      5.02 o 
  -3   3   5      397.91      373.33      8.52 o 
  -2   3   5     3835.61     3999.38     63.98 o 
  -1   3   5     1652.52     1628.39     28.29 o 
   0   3   5      330.10      322.19      8.95 o 
   1   3   5      148.52      163.37      9.37 o 
   2   3   5       28.43       23.28      3.93 o 
   3   3   5       78.68       71.49      4.34 o 
   4   3   5     2024.68     2096.24     24.22 o 
   5   3   5       20.83       16.22      5.01 o 
   6   3   5       80.87       96.01      6.82 o 
   7   3   5        0.01        1.33      6.31 o 
   8   3   5      305.19      292.35      9.37 o 
   9   3   5        1.83       22.25      9.28 o 
  10   3   5        0.61       -7.52      7.52 o 
  11   3   5        2.70       -3.19     10.49 o 
  12   3   5       19.60       42.76     22.74 o 
  13   3   5        2.62      -13.32     16.91 o 
  14   3   5        0.08       31.35     19.24 o 
  15   3   5        0.73       39.88     23.23 o 
 -15   4   5        1.05       14.93     24.55 o 
 -14   4   5        0.04       31.92     33.85 o 
 -13   4   5        4.27        8.14     14.78 o 
 -12   4   5        9.20       21.29     13.96 o 
 -11   4   5        2.21       14.20     12.43 o 
 -10   4   5      290.05      275.89     12.90 o 
  -9   4   5       59.91       55.07      9.46 o 
  -8   4   5      535.77      532.31     12.28 o 
  -7   4   5      228.74      232.69      8.07 o 
  -6   4   5       50.25       51.93      5.50 o 
  -5   4   5        4.68        5.96      4.24 o 
  -4   4   5      572.77      653.62     13.38 o 
  -3   4   5      818.36      801.74     13.22 o 
  -2   4   5       65.99       67.69      4.86 o 
  -1   4   5     3219.15     3218.70     41.25 o 
   0   4   5      627.74      702.32     12.99 o 
   1   4   5     1158.20     1127.78     18.27 o 
   2   4   5      160.72      208.74      6.74 o 
   3   4   5     1951.57     1963.76     26.94 o 
   4   4   5      318.66      292.16      9.08 o 
   5   4   5       10.14       10.14      4.91 o 
   6   4   5      472.56      473.62     12.28 o 
   7   4   5        8.43        2.49      5.58 o 
   8   4   5       91.86      111.11      7.76 o 
   9   4   5       19.94       22.84      8.30 o 
  10   4   5        7.26        2.34     14.18 o 
  11   4   5       28.14       24.38     12.09 o 
  12   4   5        4.30       -9.28     12.99 o 
  13   4   5        5.36        7.80     18.26 o 
  14   4   5        3.36        3.59     19.58 o 
 -14   5   5        6.80       10.86     23.41 o 
 -13   5   5        0.93      -21.10     24.37 o 
 -12   5   5      104.74      136.75     27.66 o 
 -11   5   5        4.11        6.88     15.48 o 
 -10   5   5        1.09       10.63     14.76 o 
  -9   5   5       64.08       65.67      8.91 o 
  -8   5   5       54.94       78.49      9.53 o 
  -7   5   5      174.71      169.40     15.29 o 
  -6   5   5       17.56        4.33      7.03 o 
  -5   5   5       29.74       35.57      6.24 o 
  -4   5   5      908.90      956.61     14.38 o 
  -3   5   5      939.12      928.82     13.79 o 
  -2   5   5     2350.30     2400.83     34.23 o 
  -1   5   5      286.06      262.62     12.51 o 
   0   5   5      919.48      924.68     19.31 o 
   1   5   5       21.33       13.14      5.09 o 
   2   5   5       49.43       90.21      7.70 o 
   3   5   5      544.10      520.88     12.67 o 
   4   5   5      110.48      106.00     12.25 o 
   5   5   5      140.24      124.77      6.33 o 
   6   5   5        6.55       -2.11      5.76 o 
   7   5   5      276.33      261.78      9.90 o 
   8   5   5      145.50      130.34      9.02 o 
   9   5   5       52.97       51.71      8.76 o 
  10   5   5        0.26        8.56     10.44 o 
  11   5   5        0.00       -8.88     12.02 o 
  12   5   5        0.10       10.31     13.62 o 
  13   5   5        5.99       -9.64     26.96 o 
  14   5   5        0.43      -14.13     20.00 o 
 -14   6   5        4.48       -5.76     20.43 o 
 -13   6   5        3.98       20.91     19.73 o 
 -12   6   5        0.59        5.78     18.06 o 
 -11   6   5       63.16       41.98     27.93 o 
 -10   6   5        7.89        7.28     19.20 o 
  -9   6   5      147.10      102.62     18.06 o 
  -8   6   5      157.10      181.68     11.34 o 
  -7   6   5       58.53       25.92      8.50 o 
  -6   6   5      442.70      467.19     12.01 o 
  -5   6   5      158.94      173.95      9.91 o 
  -4   6   5      157.79      173.37      6.63 o 
  -3   6   5       97.26      109.99      6.74 o 
  -2   6   5      156.73      155.84      7.47 o 
  -1   6   5      860.78      952.44     25.80 o 
   0   6   5     1667.48     1685.47     30.86 o 
   1   6   5       62.09       54.60      7.45 o 
   2   6   5      224.03      200.01     15.93 o 
   3   6   5      395.86      425.45     15.25 o 
   4   6   5      153.23      153.15     18.77 o 
   5   6   5        1.74       -2.68      7.52 o 
   6   6   5      182.03      155.19     14.68 o 
   7   6   5       47.15       44.30     10.44 o 
   8   6   5        9.85       16.96      7.94 o 
   9   6   5      280.62      263.64     11.88 o 
  10   6   5        4.92       11.81     10.39 o 
  11   6   5        1.44       14.55     13.12 o 
  12   6   5        1.24        1.06     14.35 o 
  13   6   5        3.52       18.34     24.10 o 
 -13   7   5        0.31       -2.54     19.93 o 
 -12   7   5       10.69       11.08     34.62 o 
 -11   7   5       12.55       16.97     28.55 o 
 -10   7   5        9.86       42.86     20.60 o 
  -9   7   5       14.65       39.70     14.69 o 
  -8   7   5        2.65       21.06     11.38 o 
  -7   7   5        0.08       -3.64     10.99 o 
  -6   7   5       28.71       33.53      8.56 o 
  -5   7   5        7.21       -0.33      7.61 o 
  -4   7   5       61.69       61.25      9.37 o 
  -3   7   5        4.04       -1.65      8.00 o 
  -2   7   5       29.27       19.10      6.05 o 
  -1   7   5      139.21      176.61      9.47 o 
   0   7   5       29.45       39.82      8.92 o 
   1   7   5      302.26      341.62     15.41 o 
   2   7   5       96.56      114.06     10.87 o 
   3   7   5      147.29      135.85     12.98 o 
   4   7   5      187.46      196.78     21.42 o 
   5   7   5      149.97      148.39     11.51 o 
   6   7   5      101.59      114.78     14.38 o 
   7   7   5       26.28       24.27      8.85 o 
   8   7   5       18.12        1.92      9.38 o 
   9   7   5       47.56       58.59      9.83 o 
  10   7   5        2.03       -7.45      9.64 o 
  11   7   5        4.42       12.83     11.84 o 
  12   7   5        1.61       -9.81     14.38 o 
  13   7   5        1.40       31.32     20.87 o 
 -13   8   5        0.76       15.40     21.21 o 
 -12   8   5        8.45       23.76     24.53 o 
 -11   8   5        5.36       11.03     23.15 o 
 -10   8   5       70.39      141.90     22.35 o 
  -9   8   5       19.31       23.97     14.02 o 
  -8   8   5        0.46       -6.44     12.28 o 
  -7   8   5       24.62       31.83     12.68 o 
  -6   8   5        4.28       -3.84      9.18 o 
  -5   8   5      148.98      142.67     10.60 o 
  -4   8   5      297.92      262.66     12.34 o 
  -3   8   5        0.93       -0.63      8.86 o 
  -2   8   5      144.57      125.43     15.31 o 
  -1   8   5       85.44       53.84     12.31 o 
   0   8   5        2.23       -1.65     12.34 o 
   1   8   5        9.99        6.23      8.15 o 
   2   8   5      407.02      368.28     14.92 o 
   3   8   5      314.12      359.18     20.34 o 
   4   8   5      188.62      196.71     11.66 o 
   5   8   5       50.58       57.73     10.05 o 
   6   8   5       53.96       28.65     10.19 o 
   7   8   5        0.32       -6.66     10.53 o 
   8   8   5        1.05        2.27     10.09 o 
   9   8   5        2.17        8.03     10.98 o 
  10   8   5        0.04       -6.55     11.22 o 
  11   8   5        3.53        8.69     12.43 o 
  12   8   5        7.13       20.73     15.76 o 
 -12   9   5        6.17       58.68     26.80 o 
 -11   9   5        0.29       -6.02     23.75 o 
 -10   9   5        7.76       22.01     21.22 o 
  -9   9   5        1.98       -8.19     14.65 o 
  -8   9   5        2.78        9.24     13.73 o 
  -7   9   5       12.16       23.92     13.67 o 
  -6   9   5        0.03       15.22     10.44 o 
  -5   9   5       52.23       58.19     10.57 o 
  -4   9   5        2.32        1.44      9.12 o 
  -3   9   5        2.42       12.84     18.41 o 
  -2   9   5      148.58      125.30     15.58 o 
  -1   9   5       48.68       41.23     27.97 o 
   0   9   5       98.75       83.73     13.99 o 
   1   9   5        1.47        4.60     12.80 o 
   2   9   5      266.78      256.90     16.55 o 
   3   9   5      194.05      210.96     14.13 o 
   4   9   5       10.67       18.13     10.97 o 
   5   9   5        2.26        1.81     11.35 o 
   6   9   5       26.25       35.07     13.52 o 
   7   9   5       23.66       31.60     12.14 o 
   8   9   5       30.67       21.63     12.31 o 
   9   9   5        3.63      -10.86     11.60 o 
  10   9   5       21.39       49.19     12.85 o 
  11   9   5        0.02      -10.80     12.98 o 
 -11  10   5        5.97       15.92     24.44 o 
 -10  10   5        0.23      -29.33     39.68 o 
  -9  10   5        0.15       23.00     16.36 o 
  -8  10   5        0.82        1.44     21.66 o 
  -7  10   5        0.07       25.13     14.58 o 
  -6  10   5        0.01       28.24     16.56 o 
  -5  10   5       10.01        6.97     12.49 o 
  -4  10   5       55.15       58.13     13.17 o 
  -3  10   5        6.83       15.48     15.92 o 
  -2  10   5       21.18       13.97     14.66 o 
  -1  10   5        3.91        7.96     14.52 o 
   0  10   5       55.63       92.00     16.39 o 
   1  10   5        1.02      -11.61     14.28 o 
   2  10   5       36.79       40.20     15.12 o 
   3  10   5       47.00       43.84     16.38 o 
   4  10   5       57.39       55.14     22.90 o 
   5  10   5        3.61       18.54     18.55 o 
   6  10   5        3.41       -1.83     12.84 o 
   7  10   5        4.92       23.99     14.07 o 
   8  10   5        0.74       -6.10     13.08 o 
   9  10   5        0.38       10.24     15.21 o 
  10  10   5        4.21       -8.45     14.85 o 
  -9  11   5        2.21      -15.00     21.11 o 
  -8  11   5        5.44       33.05     19.59 o 
  -7  11   5        8.97       16.15     27.95 o 
  -6  11   5        0.22       11.49     18.62 o 
  -5  11   5        2.82        4.68     13.77 o 
  -4  11   5        4.18      -13.13     13.13 o 
  -3  11   5       19.79       19.57     16.64 o 
  -2  11   5        0.11        2.59     16.46 o 
  -1  11   5        0.12       -0.03     25.35 o 
   0  11   5        1.37       22.59     16.44 o 
   1  11   5        0.00      -16.28     16.28 o 
   2  11   5        1.95       12.69     20.04 o 
   3  11   5       25.96       15.18     17.15 o 
   4  11   5        2.13       -0.55     17.15 o 
   5  11   5       29.55       26.56     17.95 o 
   6  11   5       24.48       27.83     18.54 o 
   7  11   5        8.33        3.74     14.75 o 
   8  11   5        2.50       -7.80     15.72 o 
   9  11   5        0.03       15.79     19.83 o 
  -7  12   5        3.90       -8.64     34.63 o 
  -6  12   5        0.37       -4.05     19.75 o 
  -5  12   5        3.15       18.28     25.78 o 
  -4  12   5        0.16       -9.06     18.90 o 
  -3  12   5       16.34       14.68     18.52 o 
  -2  12   5       10.95       22.16     18.40 o 
  -1  12   5        0.41      -20.66     21.83 o 
   0  12   5        4.54        2.41     18.33 o 
   1  12   5        1.55       20.82     25.13 o 
   2  12   5        0.52      -26.01     26.01 o 
   3  12   5        0.56       -5.44     18.60 o 
   4  12   5        0.02       -8.61     18.78 o 
   5  12   5        0.02       -0.16     19.83 o 
   6  12   5        0.46       10.64     39.49 o 
   7  12   5        7.62       -7.33     20.66 o 
  -5  13   5        6.63       10.17     21.41 o 
  -4  13   5        8.36       13.75     20.41 o 
  -3  13   5       12.06       47.07     21.52 o 
  -2  13   5       26.98       40.17     20.72 o 
  -1  13   5        5.71        4.17     20.28 o 
   0  13   5        0.27       20.70     20.63 o 
   1  13   5        0.31      -20.02     20.02 o 
   2  13   5        0.07       -2.47     20.68 o 
   3  13   5        7.65        2.32     20.75 o 
   4  13   5        0.45        2.94     25.07 o 
 -15   0   6        5.43       14.96     22.60 o 
 -14   0   6       10.75        9.33     20.71 o 
 -13   0   6        1.94      -17.97     17.97 o 
 -12   0   6      193.41      194.70     21.54 o 
 -11   0   6      107.07       99.01     18.14 o 
 -10   0   6        6.66       10.51     15.83 o 
  -9   0   6      213.52      208.47     19.20 o 
  -8   0   6      671.04      671.23     26.78 o 
  -7   0   6      113.61       90.75     20.87 o 
  -6   0   6     8049.77     8251.62    164.61 o 
  -5   0   6      239.26      242.47     11.89 o 
  -4   0   6      228.04      273.01     12.43 o 
  -3   0   6     1910.67     1942.04     40.54 o 
  -2   0   6    19023.73    18414.81    490.04 o 
  -1   0   6    23530.21    25098.47    667.44 o 
   0   0   6     7178.05     7025.66    190.69 o 
   1   0   6      204.06      187.77      6.97 o 
   2   0   6    15617.49    16133.84    313.03 o 
   3   0   6       21.85       22.35      5.84 o 
   4   0   6     4035.96     4122.55     68.39 o 
   5   0   6      264.60      324.22     23.20 o 
   6   0   6       11.94       -4.66      7.13 o 
   7   0   6      853.94      922.88     26.09 o 
   8   0   6      399.14      397.19     19.12 o 
   9   0   6       11.77       37.77     11.00 o 
  10   0   6      192.51      182.04     14.80 o 
  11   0   6       11.05        0.42     13.58 o 
  12   0   6       27.20       34.01     33.16 o 
  13   0   6        4.89      -17.36     43.44 o 
  14   0   6        4.32        8.97     21.14 o 
  15   0   6       16.26      -24.56     25.58 o 
 -15   1   6        0.32       -0.72     23.73 o 
 -14   1   6        1.67       12.49     15.00 o 
 -13   1   6       21.02       30.99     14.05 o 
 -12   1   6        1.59      -11.35     12.35 o 
 -11   1   6       65.74       63.87     12.54 o 
 -10   1   6      339.53      330.52     15.33 o 
  -9   1   6        2.71        5.63     10.20 o 
  -8   1   6      264.05      257.44      9.89 o 
  -7   1   6     1381.59     1361.41     21.65 o 
  -6   1   6       47.29       42.31      6.07 o 
  -5   1   6       16.65       19.07      3.47 o 
  -4   1   6        4.89       14.39      3.27 o 
  -3   1   6     2031.06     2074.15     30.11 o 
  -2   1   6     1165.55     1138.72     15.43 o 
  -1   1   6     1874.00     1784.31     21.19 o 
   0   1   6    10418.34    10556.33    129.07 o 
   1   1   6     1521.62     1530.81     23.09 o 
   2   1   6     3001.09     2869.58     58.65 o 
   3   1   6      164.73      168.76     14.86 o 
   4   1   6       48.19       41.54      4.63 o 
   5   1   6      203.76      198.00      6.90 o 
   6   1   6      100.66      123.54      7.04 o 
   7   1   6      520.87      519.94     13.23 o 
   8   1   6       68.26      102.58      7.75 o 
   9   1   6       32.17       35.67      7.40 o 
  10   1   6       96.97       96.10      8.88 o 
  11   1   6        4.50       -8.64      8.64 o 
  12   1   6        8.03        1.00     11.12 o 
  13   1   6        1.28      -11.46     13.09 o 
  14   1   6        7.19        4.42     19.08 o 
  15   1   6        0.64       22.53     22.82 o 
 -15   2   6       10.33       12.42     24.93 o 
 -14   2   6        1.18       22.41     15.11 o 
 -13   2   6        3.95        5.87     13.44 o 
 -12   2   6       20.67       14.51     13.11 o 
 -11   2   6        0.57       13.82     16.50 o 
 -10   2   6       32.25       46.99      9.82 o 
  -9   2   6      109.43       97.13      9.43 o 
  -8   2   6       25.28       38.23      9.89 o 
  -7   2   6      245.03      253.09     17.80 o 
  -6   2   6      364.83      342.17      8.40 o 
  -5   2   6      173.03      145.02      6.36 o 
  -4   2   6        4.77        7.00      3.77 o 
  -3   2   6     2722.54     2890.62     36.92 o 
  -2   2   6      875.84      828.46     13.75 o 
  -1   2   6      501.62      483.39      9.49 o 
   0   2   6       54.66       31.28      3.14 o 
   1   2   6      385.23      418.93      9.11 o 
   2   2   6      545.28      487.35     21.28 o 
   3   2   6       97.75       97.70      6.52 o 
   4   2   6     2084.06     2069.89     31.49 o 
   5   2   6     2537.62     2697.46     36.39 o 
   6   2   6       26.32       27.71      5.05 o 
   7   2   6      293.27      305.75      9.68 o 
   8   2   6       16.98        9.91      6.79 o 
   9   2   6        0.06        0.19      6.85 o 
  10   2   6       23.58       38.68      8.33 o 
  11   2   6        0.10       -8.45      8.45 o 
  12   2   6        0.71       12.09     10.05 o 
  13   2   6        0.50        3.14     20.02 o 
  14   2   6        0.22      -12.71     21.96 o 
  15   2   6        0.01      -10.54     26.61 o 
 -15   3   6        0.03      -14.79     24.44 o 
 -14   3   6        0.81       32.91     18.03 o 
 -13   3   6        6.53       18.43     16.71 o 
 -12   3   6       29.86       30.09     18.61 o 
 -11   3   6       70.62       92.16     14.81 o 
 -10   3   6      138.38      164.90     12.44 o 
  -9   3   6      369.57      372.82     13.08 o 
  -8   3   6      472.04      473.82     12.03 o 
  -7   3   6     2862.65     2883.84     43.43 o 
  -6   3   6        2.83        6.51      9.46 o 
  -5   3   6       25.98       36.83      4.13 o 
  -4   3   6      184.02      183.93      8.08 o 
  -3   3   6     1043.49      863.34     13.39 o 
  -2   3   6     2506.63     2592.83     37.37 o 
  -1   3   6     1537.67     1459.02     46.06 o 
   0   3   6     2951.13     2959.58     59.92 o 
   1   3   6       34.04       52.05      4.56 o 
   2   3   6     1683.47     1550.94     24.08 o 
   3   3   6      608.84      634.25     16.24 o 
   4   3   6        7.01        3.33      3.23 o 
   5   3   6       15.13        5.24      4.37 o 
   6   3   6      242.28      304.06     22.46 o 
   7   3   6      932.24      893.20     15.55 o 
   8   3   6      102.23      131.80      7.84 o 
   9   3   6      128.49      120.53      9.10 o 
  10   3   6       23.83       12.49      8.00 o 
  11   3   6       11.86       11.34     10.30 o 
  12   3   6        0.02       28.16     13.63 o 
  13   3   6        8.39        3.69     17.50 o 
  14   3   6        1.46        1.46     22.69 o 
  15   3   6        3.11       12.30     29.71 o 
 -15   4   6        0.20       -2.95     24.30 o 
 -14   4   6        5.54       14.87     18.51 o 
 -13   4   6        0.71       16.88     16.94 o 
 -12   4   6       14.77       30.08     14.37 o 
 -11   4   6      142.19      121.03     14.50 o 
 -10   4   6       22.68       21.40     10.32 o 
  -9   4   6      141.15      133.42     19.70 o 
  -8   4   6      502.77      467.62     11.71 o 
  -7   4   6       51.02       70.90      7.63 o 
  -6   4   6     1540.17     1485.78     20.40 o 
  -5   4   6      660.51      771.15     12.54 o 
  -4   4   6      423.72      441.93     11.21 o 
  -3   4   6      104.37      138.73      8.48 o 
  -2   4   6     2562.04     2500.70     37.02 o 
  -1   4   6     5159.25     5268.25     85.54 o 
   0   4   6     1487.54     1550.20     21.77 o 
   1   4   6     2456.43     2531.62     37.20 o 
   2   4   6      918.59      906.93     14.57 o 
   3   4   6        7.79        5.90      4.26 o 
   4   4   6        5.82        3.31     10.41 o 
   5   4   6      121.19      149.36      8.02 o 
   6   4   6      297.85      301.27     13.02 o 
   7   4   6       33.08       31.08      6.33 o 
   8   4   6      333.86      365.71     14.47 o 
   9   4   6       13.63       18.70      8.74 o 
  10   4   6       31.91       28.72     10.89 o 
  11   4   6       59.87       80.45     12.40 o 
  12   4   6        5.07        3.23     13.76 o 
  13   4   6        1.26       -9.12     18.00 o 
  14   4   6        1.31       12.51     31.78 o 
 -14   5   6        1.98       11.97     23.69 o 
 -13   5   6       47.06       66.92     19.35 o 
 -12   5   6        3.57       11.52     13.85 o 
 -11   5   6       32.94       33.53     13.28 o 
 -10   5   6       27.23       17.77     12.06 o 
  -9   5   6      137.10      171.24     20.14 o 
  -8   5   6       66.22       75.22     11.42 o 
  -7   5   6       68.40       71.19      7.82 o 
  -6   5   6       23.12       25.64      7.26 o 
  -5   5   6      263.21      246.39     10.15 o 
  -4   5   6       77.38      102.00      6.03 o 
  -3   5   6        0.07        2.27      4.20 o 
  -2   5   6       35.46       48.92      6.12 o 
  -1   5   6       85.86       78.06     10.73 o 
   0   5   6     1532.83     1494.88     21.50 o 
   1   5   6       10.94       20.52      7.13 o 
   2   5   6        7.54        9.96      4.99 o 
   3   5   6       45.55       54.90      6.93 o 
   4   5   6      526.64      565.28     12.59 o 
   5   5   6       34.83       24.85      5.42 o 
   6   5   6      238.72      268.76     11.59 o 
   7   5   6       88.09      119.13     11.19 o 
   8   5   6        7.28        8.12      7.80 o 
   9   5   6       26.54        5.10      8.60 o 
  10   5   6        2.53       11.66     10.60 o 
  11   5   6       70.05       45.99     12.96 o 
  12   5   6       14.05       38.15     14.13 o 
  13   5   6        0.23       -9.37     19.12 o 
  14   5   6        1.43       -4.04     25.30 o 
 -14   6   6        0.29        4.07     24.11 o 
 -13   6   6        0.60       34.74     19.63 o 
 -12   6   6        4.41       25.96     18.22 o 
 -11   6   6       39.08       26.83     22.44 o 
 -10   6   6        9.25       25.22     20.26 o 
  -9   6   6       78.72       78.82     12.16 o 
  -8   6   6      194.59      181.53     15.60 o 
  -7   6   6       32.60       30.26      9.15 o 
  -6   6   6      512.78      526.49     13.04 o 
  -5   6   6      102.62       93.52      6.50 o 
  -4   6   6       53.39       52.62      6.48 o 
  -3   6   6      105.72      119.03      6.59 o 
  -2   6   6      114.50      136.29      9.45 o 
  -1   6   6       22.70       20.29      7.54 o 
   0   6   6       59.67       42.69     12.09 o 
   1   6   6      297.70      343.32     39.95 o 
   2   6   6       96.30      121.01     32.62 o 
   3   6   6      278.98      253.00     15.14 o 
   4   6   6       27.40       19.31     12.12 o 
   5   6   6      659.33      688.14     17.45 o 
   6   6   6       16.03       14.75      8.74 o 
   7   6   6        0.91       -0.85      7.88 o 
   8   6   6      122.88      113.00      9.32 o 
   9   6   6        2.93        1.47      9.37 o 
  10   6   6        0.29       -2.30     11.05 o 
  11   6   6        0.44      -14.50     15.69 o 
  12   6   6        5.35      -14.14     14.14 o 
  13   6   6        0.07       19.83     20.36 o 
 -13   7   6        4.32       20.74     20.94 o 
 -12   7   6        5.43       46.47     27.16 o 
 -11   7   6       27.91       80.84     23.49 o 
 -10   7   6        0.95       25.14     20.90 o 
  -9   7   6       58.57       86.35     35.29 o 
  -8   7   6       76.87       89.32     25.60 o 
  -7   7   6        6.09        2.26     11.27 o 
  -6   7   6       68.97       75.75      9.28 o 
  -5   7   6      870.97      803.87     19.52 o 
  -4   7   6      180.15      241.71     21.88 o 
  -3   7   6      830.07      915.30     19.72 o 
  -2   7   6       80.33       61.75      6.92 o 
  -1   7   6       25.93       10.92      8.25 o 
   0   7   6     1443.42     1402.05     34.40 o 
   1   7   6        2.05       -2.31      8.80 o 
   2   7   6      529.24      509.82     16.48 o 
   3   7   6      164.32      147.81     13.87 o 
   4   7   6      129.44      169.88     12.09 o 
   5   7   6       70.00       59.37     10.84 o 
   6   7   6       21.58       24.38     10.73 o 
   7   7   6       49.05       49.72     10.89 o 
   8   7   6        8.94        4.24      9.64 o 
   9   7   6       19.38       14.41      9.53 o 
  10   7   6        0.17       -1.07     10.14 o 
  11   7   6        9.47       10.99     14.04 o 
  12   7   6        2.47       -9.89     14.99 o 
  13   7   6        2.02       -3.12     20.99 o 
 -12   8   6        4.71       -7.06     25.17 o 
 -11   8   6        8.40       -7.11     30.16 o 
 -10   8   6       19.76       52.46     21.98 o 
  -9   8   6        0.71       10.15     13.80 o 
  -8   8   6        0.03       10.98     12.38 o 
  -7   8   6       11.64        8.32     14.54 o 
  -6   8   6       59.44       55.49     12.28 o 
  -5   8   6        3.70       23.76      9.05 o 
  -4   8   6       10.68       -6.87      8.35 o 
  -3   8   6       70.11       96.99     10.90 o 
  -2   8   6        5.35       14.09      9.89 o 
  -1   8   6      297.58      303.38     38.61 o 
   0   8   6       12.51       -6.37      8.01 o 
   1   8   6      714.51      657.91     19.06 o 
   2   8   6       40.84       28.91      9.50 o 
   3   8   6      185.95      215.10     21.06 o 
   4   8   6       83.58       94.68     11.91 o 
   5   8   6       96.59       98.00     12.45 o 
   6   8   6        3.32      -10.95     10.95 o 
   7   8   6        4.24       23.16     11.13 o 
   8   8   6        0.07      -11.48     11.48 o 
   9   8   6        7.73       10.22     10.13 o 
  10   8   6        1.16        5.53     10.86 o 
  11   8   6       18.99       18.20     12.76 o 
  12   8   6        0.21        4.74     16.04 o 
 -12   9   6        1.04       52.91     26.11 o 
 -11   9   6       10.38        5.95     24.29 o 
 -10   9   6        0.03        1.58     22.52 o 
  -9   9   6       19.19       30.07     14.72 o 
  -8   9   6        9.35       -0.25     13.98 o 
  -7   9   6        6.42       -1.21     16.22 o 
  -6   9   6       47.61       48.90     13.42 o 
  -5   9   6      103.19       89.92     11.51 o 
  -4   9   6        0.03        6.92      9.99 o 
  -3   9   6      243.25      207.86     17.60 o 
  -2   9   6      268.41      250.61     18.57 o 
  -1   9   6      303.88      263.36     18.20 o 
   0   9   6      271.08      214.81     17.99 o 
   1   9   6      115.40      137.46     16.47 o 
   2   9   6       20.26       17.52     10.36 o 
   3   9   6      260.42      276.62     15.34 o 
   4   9   6        0.73        1.20     11.12 o 
   5   9   6        1.20       19.64     12.77 o 
   6   9   6       42.46       45.17     13.15 o 
   7   9   6        0.59        9.68     12.65 o 
   8   9   6        0.36        4.64     13.87 o 
   9   9   6        0.31       -3.15     14.33 o 
  10   9   6        0.14       -8.14     13.15 o 
  11   9   6        0.03      -13.96     13.96 o 
 -10  10   6        6.40       18.35     23.67 o 
  -9  10   6        0.99        9.38     16.28 o 
  -8  10   6        2.55       22.68     15.27 o 
  -7  10   6        1.45       -2.39     14.66 o 
  -6  10   6        1.31       10.31     16.79 o 
  -5  10   6        4.66       -3.17     12.52 o 
  -4  10   6       22.47       26.99     12.74 o 
  -3  10   6        8.22        1.35     15.12 o 
  -2  10   6        1.19       18.34     15.03 o 
  -1  10   6       34.90       28.20     28.83 o 
   0  10   6        0.36       -2.32     24.42 o 
   1  10   6      110.59       87.31     16.83 o 
   2  10   6       26.53       38.56     15.50 o 
   3  10   6       66.34       77.80     16.71 o 
   4  10   6       71.01       57.31     16.24 o 
   5  10   6        0.86        1.85     12.31 o 
   6  10   6        2.37       -0.89     13.26 o 
   7  10   6        0.80      -12.89     17.29 o 
   8  10   6        4.31       12.50     25.44 o 
   9  10   6        0.01       16.25     15.67 o 
  10  10   6        0.04       25.74     14.79 o 
  -9  11   6        0.16       -8.23     22.14 o 
  -8  11   6        0.10      -18.97     18.97 o 
  -7  11   6        0.01       -0.06     19.02 o 
  -6  11   6        3.77       18.60     32.28 o 
  -5  11   6        0.29        8.96     14.44 o 
  -4  11   6       10.98        5.56     16.90 o 
  -3  11   6        0.08      -10.64     16.05 o 
  -2  11   6        2.94        4.81     29.15 o 
  -1  11   6        2.26        2.86     16.36 o 
   0  11   6        0.30        2.19     16.93 o 
   1  11   6       45.15       32.29     17.57 o 
   2  11   6       20.01       24.87     17.51 o 
   3  11   6        9.61       -2.90     16.13 o 
   4  11   6        7.91        4.49     16.60 o 
   5  11   6        9.39       -2.06     18.28 o 
   6  11   6        0.97       -4.39     18.25 o 
   7  11   6        3.23        8.57     14.96 o 
   8  11   6        1.27      -13.39     15.88 o 
   9  11   6        6.18       10.23     29.51 o 
  -7  12   6       10.81       18.74     21.07 o 
  -6  12   6        8.89       34.04     21.49 o 
  -5  12   6        0.05       -3.68     19.38 o 
  -4  12   6        7.26        7.81     15.86 o 
  -3  12   6        1.71        6.65     18.35 o 
  -2  12   6        0.34      -23.55     33.07 o 
  -1  12   6        1.26       -0.58     22.35 o 
   0  12   6        3.58       13.03     21.58 o 
   1  12   6        0.00        2.65     17.81 o 
   2  12   6        7.64      -16.52     16.52 o 
   3  12   6       17.83       22.24     26.66 o 
   4  12   6       49.92       11.92     18.65 o 
   5  12   6        6.09        2.03     18.99 o 
   6  12   6        1.24       -1.86     20.00 o 
   7  12   6        0.08       -7.82     25.26 o 
  -5  13   6        2.52       34.76     22.17 o 
  -4  13   6        0.00      -16.58     16.58 o 
  -3  13   6        2.25       19.24     17.41 o 
  -2  13   6        3.23        4.02     20.42 o 
  -1  13   6        3.23       23.70     20.37 o 
   0  13   6        7.00       11.06     20.28 o 
   1  13   6       11.54       46.22     21.90 o 
   2  13   6        8.86       -6.32     20.48 o 
   3  13   6        1.34      -11.91     20.35 o 
   4  13   6        3.12       10.43     21.48 o 
 -15   1   7        5.41       -3.80     16.36 o 
 -14   1   7        0.42       -2.55     17.85 o 
 -13   1   7        0.17       -8.83     13.52 o 
 -12   1   7       11.99        5.96     12.73 o 
 -11   1   7       99.32       80.43     12.97 o 
 -10   1   7       26.01       51.41     15.67 o 
  -9   1   7      340.83      339.28     14.08 o 
  -8   1   7      334.04      311.74     14.32 o 
  -7   1   7       27.94       45.54     11.65 o 
  -6   1   7     1910.33     1864.75     27.24 o 
  -5   1   7    10589.14    11340.49    139.76 o 
  -4   1   7       10.80       21.59     11.15 o 
  -3   1   7     3749.17     3917.31     54.86 o 
  -2   1   7     2439.76     2256.49     32.55 o 
  -1   1   7     5531.39     5400.66     74.76 o 
   0   1   7      177.38      207.18      7.91 o 
   1   1   7       26.49       45.21      3.57 o 
   2   1   7     1442.81     1528.28     21.09 o 
   3   1   7     1366.96     1334.68     19.33 o 
   4   1   7       34.50       15.25      4.26 o 
   5   1   7     1020.16     1001.65     15.45 o 
   6   1   7        9.97        6.81      5.48 o 
   7   1   7      188.89      266.71     20.20 o 
   8   1   7      166.82      216.06     10.48 o 
   9   1   7       10.06        5.76      8.07 o 
  10   1   7        0.55        1.19      8.80 o 
  11   1   7      105.23       86.43     17.61 o 
  12   1   7       37.65       14.96     10.98 o 
  13   1   7        5.30      -13.32     13.32 o 
  14   1   7        0.03      -17.59     17.59 o 
  15   1   7       13.41       30.74     23.75 o 
 -15   2   7        0.21      -18.90     18.90 o 
 -14   2   7       11.92       13.59     15.55 o 
 -13   2   7        1.14       15.39     14.20 o 
 -12   2   7        5.01      -10.74     13.02 o 
 -11   2   7        0.37      -10.48     12.01 o 
 -10   2   7      164.13      159.35     12.80 o 
  -9   2   7     1140.71     1144.64     21.25 o 
  -8   2   7      169.00      190.70     10.80 o 
  -7   2   7     1459.27     1458.78     21.78 o 
  -6   2   7      462.04      445.68      9.71 o 
  -5   2   7     1662.40     1827.17     25.69 o 
  -4   2   7     4009.25     4129.79     52.82 o 
  -3   2   7     1348.83     1401.20     17.58 o 
  -2   2   7      565.69      540.79      8.92 o 
  -1   2   7     2022.85     1910.29     25.40 o 
   0   2   7    11969.68    11735.97    185.25 o 
   1   2   7     4464.85     4571.10     74.90 o 
   2   2   7      609.86      615.22     14.30 o 
   3   2   7     2571.02     2410.74     42.09 o 
   4   2   7     1907.86     1907.65     26.79 o 
   5   2   7      266.81      264.86      8.46 o 
   6   2   7      202.32      243.89      9.80 o 
   7   2   7      209.24      186.39     10.91 o 
   8   2   7       31.18       12.29      8.39 o 
   9   2   7      350.25      383.84     26.59 o 
  10   2   7       12.62       14.45     11.70 o 
  11   2   7       18.64        7.07      9.82 o 
  12   2   7        1.40        9.92     11.36 o 
  13   2   7       14.84       24.53     17.52 o 
  14   2   7        0.86       11.65     22.03 o 
  15   2   7        0.00      -23.94     23.94 o 
 -15   3   7        1.34       -4.70     19.78 o 
 -14   3   7        3.95      -12.85     17.66 o 
 -13   3   7        5.08      -18.45     20.08 o 
 -12   3   7        9.34       24.52     23.83 o 
 -11   3   7       59.36       62.67     11.46 o 
 -10   3   7      102.14       93.51     11.01 o 
  -9   3   7       57.50       53.43      9.52 o 
  -8   3   7      979.06      945.80     23.26 o 
  -7   3   7      103.76       92.68      6.99 o 
  -6   3   7        7.35       -4.26      5.84 o 
  -5   3   7       96.86       99.24      5.16 o 
  -4   3   7        7.77        6.72      3.43 o 
  -3   3   7      123.64      120.91      4.73 o 
  -2   3   7      105.99       93.69      4.89 o 
  -1   3   7     1473.33     1478.26     33.04 o 
   0   3   7       11.37       16.08      4.68 o 
   1   3   7     5665.65     5780.10     80.30 o 
   2   3   7      504.75      427.53     11.77 o 
   3   3   7      630.83      625.22     40.15 o 
   4   3   7     1871.13     1836.36     22.01 o 
   5   3   7      231.55      205.22      7.66 o 
   6   3   7      342.33      341.42     10.15 o 
   7   3   7       60.54       72.00      7.82 o 
   8   3   7       22.83       32.40      6.89 o 
   9   3   7       16.55       17.13      7.48 o 
  10   3   7        3.30       -0.53      9.68 o 
  11   3   7        8.31       12.71     11.42 o 
  12   3   7       37.44       38.35     16.48 o 
  13   3   7        2.10       11.23     22.32 o 
  14   3   7        4.11      -20.07     33.96 o 
 -15   4   7        0.04      -23.81     23.81 o 
 -14   4   7       10.35       25.25     18.81 o 
 -13   4   7        3.47       29.35     17.44 o 
 -12   4   7       18.13       41.24     14.19 o 
 -11   4   7       18.34       27.61     12.96 o 
 -10   4   7       14.02        1.97     10.66 o 
  -9   4   7       74.36       77.55      9.82 o 
  -8   4   7        0.60      -13.64     13.64 o 
  -7   4   7      174.12      166.00      9.04 o 
  -6   4   7       28.69       21.50      6.15 o 
  -5   4   7      827.98      842.78     13.49 o 
  -4   4   7     1754.96     1748.33     25.09 o 
  -3   4   7     1539.75     1651.85     23.64 o 
  -2   4   7      734.29      879.67     13.01 o 
  -1   4   7       70.58      103.36      9.88 o 
   0   4   7     1610.13     1612.18     25.76 o 
   1   4   7      336.17      392.52      9.11 o 
   2   4   7      770.01      779.75     14.75 o 
   3   4   7        1.21        2.78      6.04 o 
   4   4   7      836.73      889.96     21.49 o 
   5   4   7       12.40       -0.67      4.28 o 
   6   4   7      229.95      255.02      9.54 o 
   7   4   7      164.33      167.74      7.15 o 
   8   4   7        0.07       -3.14      7.88 o 
   9   4   7       88.76      100.95      9.90 o 
  10   4   7        4.78        0.96      9.81 o 
  11   4   7        8.03       18.12     11.95 o 
  12   4   7        6.29       20.74     16.17 o 
  13   4   7        1.12        5.29     23.32 o 
  14   4   7        1.45       13.18     24.40 o 
 -14   5   7        0.25       11.89     23.75 o 
 -13   5   7        0.35       12.94     21.84 o 
 -12   5   7       43.18       62.03     15.15 o 
 -11   5   7       31.28       38.91     13.65 o 
 -10   5   7       23.83        5.57     14.96 o 
  -9   5   7      167.81      174.01     19.09 o 
  -8   5   7      271.83      280.20     11.47 o 
  -7   5   7      332.30      295.91     10.80 o 
  -6   5   7     1395.89     1369.03     22.23 o 
  -5   5   7      113.20      122.66      6.95 o 
  -4   5   7      459.09      477.18     11.03 o 
  -3   5   7       40.56       41.92      5.30 o 
  -2   5   7       53.81       55.63      5.19 o 
  -1   5   7     2985.40     3265.23     53.34 o 
   0   5   7       88.40       87.58      8.33 o 
   1   5   7     1267.82     1200.23     20.39 o 
   2   5   7     1888.72     1815.89     28.57 o 
   3   5   7       87.08       97.62      9.93 o 
   4   5   7      789.79      776.43     15.90 o 
   5   5   7        4.98       10.07      7.51 o 
   6   5   7       12.03        7.99      6.36 o 
   7   5   7       62.72       76.71      7.23 o 
   8   5   7       17.32       12.71      8.16 o 
   9   5   7       40.95       25.16     10.22 o 
  10   5   7       42.17       60.39     14.19 o 
  11   5   7        0.70        5.77     13.27 o 
  12   5   7       13.40       -0.54     20.29 o 
  13   5   7        0.54      -17.14     17.18 o 
  14   5   7        1.83        3.25     25.21 o 
 -14   6   7        0.03      -22.54     24.33 o 
 -13   6   7        0.20       22.01     20.01 o 
 -12   6   7       41.86      111.19     36.27 o 
 -11   6   7       36.62       53.32     25.39 o 
 -10   6   7       19.54       20.43     15.49 o 
  -9   6   7       51.58       47.23     14.58 o 
  -8   6   7       14.39       15.51     10.36 o 
  -7   6   7      279.22      262.14     15.33 o 
  -6   6   7        0.90       -0.59      8.19 o 
  -5   6   7      308.15      288.97     10.22 o 
  -4   6   7       46.77       30.46      6.10 o 
  -3   6   7       30.47       17.05      7.66 o 
  -2   6   7      792.01      804.25     14.55 o 
  -1   6   7      447.80      425.66     12.07 o 
   0   6   7      368.05      329.36     10.56 o 
   1   6   7      354.48      362.77     11.43 o 
   2   6   7      154.25      144.15      9.12 o 
   3   6   7      530.75      488.03     15.25 o 
   4   6   7      109.70      144.44     15.69 o 
   5   6   7      236.57      285.97     13.22 o 
   6   6   7      610.81      598.84     20.74 o 
   7   6   7       32.32       39.34      8.97 o 
   8   6   7        5.15        3.59      8.57 o 
   9   6   7        5.96       12.35      9.26 o 
  10   6   7       78.74       73.02     17.71 o 
  11   6   7        0.13        2.16     13.44 o 
  12   6   7        8.28        3.89     16.36 o 
  13   6   7        3.75      -11.59     28.13 o 
 -13   7   7        2.64       11.90     45.96 o 
 -12   7   7       38.10       86.97     26.22 o 
 -11   7   7        0.57        0.42     22.89 o 
 -10   7   7        3.27       35.52     21.91 o 
  -9   7   7       15.11       -4.74     18.94 o 
  -8   7   7        0.94        6.91     11.94 o 
  -7   7   7       14.84       20.30     11.43 o 
  -6   7   7       96.11      103.77     12.31 o 
  -5   7   7       12.41        4.10      7.37 o 
  -4   7   7      350.82      352.78     11.18 o 
  -3   7   7       36.72       39.47      6.47 o 
  -2   7   7      227.30      219.68      8.22 o 
  -1   7   7        8.42       13.21      8.55 o 
   0   7   7       87.96      118.74     11.33 o 
   1   7   7       55.14       38.03      9.72 o 
   2   7   7      126.21      101.18     15.31 o 
   3   7   7      362.00      381.22     23.88 o 
   4   7   7       67.59       67.91     15.08 o 
   5   7   7      123.96      159.10     13.24 o 
   6   7   7       74.61       63.26     11.64 o 
   7   7   7       26.33       54.77     12.90 o 
   8   7   7      127.76      100.52     10.69 o 
   9   7   7       10.76       -0.22      9.99 o 
  10   7   7        0.59       -0.53     10.96 o 
  11   7   7        0.65       42.05     16.26 o 
  12   7   7        0.82        4.03     33.33 o 
 -12   8   7        0.30        6.81     50.34 o 
 -11   8   7        2.63       61.55     24.67 o 
 -10   8   7        8.49       25.87     22.12 o 
  -9   8   7        2.22       27.61     13.66 o 
  -8   8   7        6.72       15.56     13.54 o 
  -7   8   7       92.86       98.74     23.00 o 
  -6   8   7      101.32       97.56     17.87 o 
  -5   8   7       38.15       53.62     13.27 o 
  -4   8   7       39.25       36.42     10.20 o 
  -3   8   7       28.13       12.23      9.11 o 
  -2   8   7      136.09      135.09     11.97 o 
  -1   8   7        1.18        3.70     11.53 o 
   0   8   7      100.80      117.38     10.56 o 
   1   8   7       76.00       78.56     15.95 o 
   2   8   7      124.83      138.47     11.80 o 
   3   8   7       10.12       27.91      9.92 o 
   4   8   7       25.61       17.83     10.25 o 
   5   8   7       90.79       77.24     12.22 o 
   6   8   7       45.64       43.62     12.47 o 
   7   8   7       72.83       28.83     13.69 o 
   8   8   7        9.80        9.72     13.43 o 
   9   8   7        5.46       -9.63     10.64 o 
  10   8   7       22.90       26.84     11.98 o 
  11   8   7        0.16       14.63     16.31 o 
  12   8   7        0.06       12.82     18.26 o 
 -11   9   7        0.07        9.88     25.60 o 
 -10   9   7        0.93       -4.10     22.96 o 
  -9   9   7        4.13       40.04     16.00 o 
  -8   9   7        0.58       -4.01     14.38 o 
  -7   9   7       45.48       49.61     14.58 o 
  -6   9   7       51.91       66.65     13.93 o 
  -5   9   7        1.32       12.78     10.46 o 
  -4   9   7        0.14        9.92     11.49 o 
  -3   9   7        1.11       17.14     11.20 o 
  -2   9   7       13.21       22.62     13.39 o 
  -1   9   7        1.60        6.89     13.11 o 
   0   9   7       18.83       34.01     13.88 o 
   1   9   7       94.40       87.24     15.34 o 
   2   9   7       39.87       37.04     10.84 o 
   3   9   7        0.32        8.38     11.02 o 
   4   9   7       18.98       23.35     11.02 o 
   5   9   7       39.24       42.43     12.54 o 
   6   9   7        4.62        6.07     12.68 o 
   7   9   7       19.98       44.93     14.33 o 
   8   9   7       17.02       38.21     14.80 o 
   9   9   7        3.20        2.09     12.90 o 
  10   9   7        0.37        0.91     12.40 o 
  11   9   7        1.91        5.52     18.32 o 
 -10  10   7       16.46       17.35     23.72 o 
  -9  10   7        2.28        4.68     15.68 o 
  -8  10   7        0.07       34.31     20.06 o 
  -7  10   7        5.73        0.66     14.64 o 
  -6  10   7        3.23        5.17     16.70 o 
  -5  10   7       10.23       -0.99     12.68 o 
  -4  10   7        0.08       -8.83     14.43 o 
  -3  10   7        0.80      -12.15     12.15 o 
  -2  10   7        7.14       17.20     17.89 o 
  -1  10   7        6.11       12.23     14.82 o 
   0  10   7        7.68       11.92     14.54 o 
   1  10   7        1.68       -0.97     15.07 o 
   2  10   7       21.67       22.76     16.22 o 
   3  10   7      180.39      177.17     20.13 o 
   4  10   7        2.21      -11.32     11.32 o 
   5  10   7        0.03       10.48     13.40 o 
   6  10   7        6.53       -8.52     13.20 o 
   7  10   7        2.62       18.59     14.80 o 
   8  10   7        4.76      -10.02     14.81 o 
   9  10   7        6.36       15.38     13.86 o 
  10  10   7        0.78      -16.82     16.82 o 
  -9  11   7        9.01       -2.37     23.81 o 
  -8  11   7        4.72        3.71     25.58 o 
  -7  11   7        6.15        7.85     19.30 o 
  -6  11   7        5.40       16.36     18.95 o 
  -5  11   7        1.79       14.52     22.88 o 
  -4  11   7        0.48       -0.72     13.96 o 
  -3  11   7        1.17       -4.02     18.50 o 
  -2  11   7        0.56       -3.94     16.11 o 
  -1  11   7        1.49        0.51     16.46 o 
   0  11   7       14.81       22.64     16.35 o 
   1  11   7        4.14       10.87     21.19 o 
   2  11   7        0.67       -0.61     22.36 o 
   3  11   7        0.59       -7.90     33.42 o 
   4  11   7        0.08      -17.18     17.18 o 
   5  11   7        6.71       29.54     18.72 o 
   6  11   7        3.28       -8.89     24.27 o 
   7  11   7       11.24      -15.44     15.44 o 
   8  11   7       12.56       -6.27     16.23 o 
  -7  12   7        6.91       16.02     21.88 o 
  -6  12   7       16.00        4.84     21.43 o 
  -5  12   7       19.66       -7.79     19.81 o 
  -4  12   7        9.73       -6.04     15.46 o 
  -3  12   7        0.17      -16.46     16.46 o 
  -2  12   7        6.05       -3.93     18.30 o 
  -1  12   7        0.80        5.07     18.69 o 
   0  12   7        1.24       20.66     19.04 o 
   1  12   7       22.35       22.56     19.32 o 
   2  12   7        8.94        1.20     19.19 o 
   3  12   7       18.63       24.38     19.63 o 
   4  12   7        9.48       21.83     20.36 o 
   5  12   7        6.98       18.92     20.67 o 
   6  12   7        2.40      -20.36     20.36 o 
  -4  13   7        1.74       23.70     18.04 o 
  -3  13   7        4.88       25.85     17.32 o 
  -2  13   7        0.12        8.36     31.91 o 
  -1  13   7        5.71       27.28     21.02 o 
   0  13   7        8.27      -18.99     20.25 o 
   1  13   7        1.70        9.20     21.00 o 
   2  13   7        7.30       32.30     21.34 o 
   3  13   7        3.40        3.84     23.74 o 
 -15   0   8        2.64      -22.43     22.43 o 
 -14   0   8        7.66        1.38     21.76 o 
 -13   0   8        5.10       -7.95     20.24 o 
 -12   0   8      150.83      170.63     22.42 o 
 -11   0   8      109.70      143.08     20.03 o 
 -10   0   8       49.22       37.18     15.30 o 
  -9   0   8       98.10       82.32     15.08 o 
  -8   0   8     3008.16     2911.26     65.44 o 
  -7   0   8     4063.36     3797.08     80.86 o 
  -6   0   8        7.39        3.55      8.38 o 
  -5   0   8     2718.03     2716.91     57.95 o 
  -4   0   8      375.20      419.17     34.81 o 
  -3   0   8    28925.05    30044.48    469.42 o 
  -2   0   8       22.33       19.09      9.16 o 
  -1   0   8      192.65      137.85     11.77 o 
   0   0   8      160.95      212.73     14.39 o 
   1   0   8     3642.28     3304.89     66.98 o 
   2   0   8    28758.90    28286.85    443.15 o 
   3   0   8     4207.75     4269.53     86.82 o 
   4   0   8     3519.97     3803.93     64.32 o 
   5   0   8      382.33      353.70     13.00 o 
   6   0   8      125.60       87.88     12.47 o 
   7   0   8        1.00       11.75      9.24 o 
   8   0   8       17.89       34.66     11.09 o 
   9   0   8       74.75       47.14     12.51 o 
  10   0   8       40.19       68.10     19.42 o 
  11   0   8        5.70      -13.03     13.83 o 
  12   0   8        1.71       -2.19     21.00 o 
  13   0   8        0.90        6.51     23.26 o 
  14   0   8        1.51       30.71     23.59 o 
 -15   1   8        0.45        8.71     16.53 o 
 -14   1   8        0.79      -15.23     15.23 o 
 -13   1   8        0.33        3.60     15.84 o 
 -12   1   8        0.16       -8.72     13.55 o 
 -11   1   8       20.26        0.66     17.04 o 
 -10   1   8       17.66       17.56     10.73 o 
  -9   1   8       88.02      108.90     25.56 o 
  -8   1   8       27.19       17.22      8.50 o 
  -7   1   8      599.67      510.14     16.52 o 
  -6   1   8      935.56      878.51     17.24 o 
  -5   1   8        0.59        1.86      3.65 o 
  -4   1   8     1354.48     1339.74     24.36 o 
  -3   1   8     4205.61     4563.03     63.64 o 
  -2   1   8     3294.01     3350.07     42.64 o 
  -1   1   8       43.27       59.42      6.16 o 
   0   1   8     2622.67     2684.62     45.31 o 
   1   1   8      338.64      317.82     17.90 o 
   2   1   8      190.56      196.40      6.56 o 
   3   1   8     5638.56     5528.49     78.24 o 
   4   1   8      362.14      368.70      9.33 o 
   5   1   8       61.46       73.13      6.31 o 
   6   1   8        1.79       -5.67      5.70 o 
   7   1   8      252.84      210.76      9.91 o 
   8   1   8        3.84        4.49      7.56 o 
   9   1   8        2.38       -3.69      8.01 o 
  10   1   8       65.37       65.68      9.85 o 
  11   1   8       12.42        9.55     10.14 o 
  12   1   8        0.14      -10.96     10.96 o 
  13   1   8        7.10        3.83     14.35 o 
  14   1   8        0.25       -9.10     22.25 o 
 -15   2   8        8.08       13.97     20.09 o 
 -14   2   8        7.29       -2.21     15.69 o 
 -13   2   8        2.39       -6.31     14.63 o 
 -12   2   8      129.21      150.50     16.97 o 
 -11   2   8        1.90       11.96     12.35 o 
 -10   2   8      332.21      308.84     14.94 o 
  -9   2   8      310.62      294.10     13.89 o 
  -8   2   8      128.51      120.12      8.66 o 
  -7   2   8     1000.33      972.49     18.75 o 
  -6   2   8      154.14      164.15     19.68 o 
  -5   2   8       13.85       14.13      9.13 o 
  -4   2   8     1087.00     1139.65     16.79 o 
  -3   2   8     4905.84     5028.12     62.97 o 
  -2   2   8        1.77        4.96      3.44 o 
  -1   2   8      530.60      548.45     10.03 o 
   0   2   8      461.33      445.98     11.93 o 
   1   2   8     1435.14     1389.45     22.80 o 
   2   2   8     2356.31     2493.08     53.33 o 
   3   2   8      273.19      279.77     10.71 o 
   4   2   8     1507.78     1566.26     21.12 o 
   5   2   8     1145.27     1170.02     18.96 o 
   6   2   8       71.41       84.46      7.36 o 
   7   2   8       18.42        7.75      7.16 o 
   8   2   8       77.56       94.21      8.52 o 
   9   2   8       10.54       11.43      8.21 o 
  10   2   8       38.20       34.07      9.46 o 
  11   2   8       16.21       15.09      9.92 o 
  12   2   8        4.02        4.78     12.89 o 
  13   2   8        5.40       17.81     17.97 o 
  14   2   8        5.98        0.38     23.46 o 
 -15   3   8        8.90       29.44     20.41 o 
 -14   3   8        1.14       24.21     18.75 o 
 -13   3   8        0.37        7.53     29.09 o 
 -12   3   8        0.26       32.27     13.87 o 
 -11   3   8       49.53       56.92     12.75 o 
 -10   3   8       88.53      109.04     11.04 o 
  -9   3   8      219.69      190.72     12.24 o 
  -8   3   8       10.09        6.39      7.77 o 
  -7   3   8      222.61      250.51     11.45 o 
  -6   3   8     3044.93     2914.41     44.26 o 
  -5   3   8       42.08       55.14      4.50 o 
  -4   3   8     4138.14     4117.96     48.15 o 
  -3   3   8     2618.61     2939.02     35.12 o 
  -2   3   8     4368.52     4653.86     59.20 o 
  -1   3   8      207.26      227.33      7.92 o 
   0   3   8     2578.84     2406.72     29.47 o 
   1   3   8     4025.12     4058.59     52.22 o 
   2   3   8       10.37       11.27      5.42 o 
   3   3   8     3129.02     3204.30     68.29 o 
   4   3   8      212.31      218.20     10.63 o 
   5   3   8        3.21        1.95      5.82 o 
   6   3   8        2.40       -8.60      8.60 o 
   7   3   8      291.14      253.51     10.77 o 
   8   3   8        1.14        3.57      8.19 o 
   9   3   8       11.39       36.33      8.55 o 
  10   3   8       98.29      110.62     12.35 o 
  11   3   8       16.59       27.00     12.47 o 
  12   3   8        0.24       -4.27     14.30 o 
  13   3   8        0.20        6.86     17.59 o 
  14   3   8        0.73       35.64     23.97 o 
 -15   4   8        9.10        2.76     21.62 o 
 -14   4   8        0.48       -1.10     19.15 o 
 -13   4   8        3.86       38.70     17.79 o 
 -12   4   8        0.41        5.92     18.09 o 
 -11   4   8        1.59       -2.72     13.00 o 
 -10   4   8      398.06      412.31     19.86 o 
  -9   4   8      289.01      270.69     21.76 o 
  -8   4   8      360.45      386.82     15.05 o 
  -7   4   8        4.41        6.74      6.94 o 
  -6   4   8      272.10      283.97     11.04 o 
  -5   4   8     1178.03     1156.10     18.29 o 
  -4   4   8     1239.91     1185.50     20.94 o 
  -3   4   8      119.55      122.07      7.60 o 
  -2   4   8      140.18      124.69      5.43 o 
  -1   4   8      578.87      625.96     12.68 o 
   0   4   8       26.34       23.26      5.54 o 
   1   4   8      146.06      130.35      7.93 o 
   2   4   8     1461.46     1304.98     26.20 o 
   3   4   8      105.30       88.38      7.74 o 
   4   4   8       34.15       26.39     13.28 o 
   5   4   8     1276.76     1223.14     18.56 o 
   6   4   8      252.70      249.41      8.71 o 
   7   4   8       30.52       21.92      7.38 o 
   8   4   8       11.08        1.86     10.69 o 
   9   4   8        1.05       -8.23      9.77 o 
  10   4   8        0.70      -10.86     10.86 o 
  11   4   8      131.61      134.55     15.86 o 
  12   4   8        2.77       -3.35     15.94 o 
  13   4   8        5.34        2.95     18.10 o 
  14   4   8        0.12       -1.33     24.20 o 
 -14   5   8        4.60      -12.35     24.11 o 
 -13   5   8        0.78       15.93     17.93 o 
 -12   5   8        0.22       -6.91     14.47 o 
 -11   5   8        1.51       -9.15     18.71 o 
 -10   5   8       94.71      161.13     17.58 o 
  -9   5   8      113.52      144.04     15.96 o 
  -8   5   8       69.29       64.40      8.79 o 
  -7   5   8      555.11      516.17     15.76 o 
  -6   5   8      263.70      256.30      9.98 o 
  -5   5   8      382.53      349.24      9.32 o 
  -4   5   8        4.67       13.64      6.44 o 
  -3   5   8      244.17      269.71      8.69 o 
  -2   5   8      345.87      377.21      9.79 o 
  -1   5   8       25.05       15.00      5.89 o 
   0   5   8      442.17      402.38     16.30 o 
   1   5   8       67.87       66.78     13.46 o 
   2   5   8      424.06      457.40     14.55 o 
   3   5   8      330.37      291.71     10.04 o 
   4   5   8      125.03      127.21     17.27 o 
   5   5   8       30.35       39.67      7.68 o 
   6   5   8      162.79      161.66      9.97 o 
   7   5   8       33.66       40.61      7.85 o 
   8   5   8       23.62        6.79      9.16 o 
   9   5   8       30.97       33.94     11.75 o 
  10   5   8       22.27       41.30     12.83 o 
  11   5   8       35.65       53.32     14.42 o 
  12   5   8       10.66       35.91     29.42 o 
  13   5   8        1.90        4.46     18.15 o 
 -14   6   8        2.29        3.72     24.36 o 
 -13   6   8        9.06       40.81     34.31 o 
 -12   6   8       31.84       45.63     52.27 o 
 -11   6   8        0.76        6.41     17.02 o 
 -10   6   8        1.55       11.29     19.64 o 
  -9   6   8        4.72       11.84     14.85 o 
  -8   6   8        3.26       -2.73      9.83 o 
  -7   6   8        2.43        5.95      9.40 o 
  -6   6   8       18.30       14.73      8.63 o 
  -5   6   8      817.57      783.88     14.15 o 
  -4   6   8       27.27       28.16      7.79 o 
  -3   6   8      535.89      564.51     15.63 o 
  -2   6   8      118.44      112.30      8.29 o 
  -1   6   8      376.33      428.30     12.62 o 
   0   6   8      269.82      279.84      9.08 o 
   1   6   8      722.36      722.23     29.33 o 
   2   6   8       37.86       30.72      8.13 o 
   3   6   8        0.84        6.02      9.02 o 
   4   6   8        9.28       19.56      9.33 o 
   5   6   8       63.07       69.24      9.54 o 
   6   6   8        8.78       10.01      8.23 o 
   7   6   8        0.70       -0.07      9.85 o 
   8   6   8       28.05       30.66      9.63 o 
   9   6   8       10.01       -1.67     11.13 o 
  10   6   8       15.30        6.52     13.12 o 
  11   6   8       49.71       48.48     14.57 o 
  12   6   8        1.74        1.76     16.61 o 
  13   6   8        0.01       -4.93     19.00 o 
 -13   7   8        3.96       -5.32     26.76 o 
 -12   7   8        0.07       36.54     25.74 o 
 -11   7   8        9.28        7.84     23.78 o 
 -10   7   8        8.37       15.78     21.92 o 
  -9   7   8      119.02      143.83     24.53 o 
  -8   7   8        0.60        2.83     12.53 o 
  -7   7   8      319.43      293.38     15.46 o 
  -6   7   8        1.59        5.50      9.43 o 
  -5   7   8        2.66       17.67      7.73 o 
  -4   7   8      183.10      189.86      9.52 o 
  -3   7   8       81.21       97.09      7.04 o 
  -2   7   8       81.69       79.24     10.33 o 
  -1   7   8       12.29       41.41      7.66 o 
   0   7   8        0.85        0.29      6.53 o 
   1   7   8      235.11      225.69     11.06 o 
   2   7   8        1.52        1.42      9.23 o 
   3   7   8      236.25      225.82     18.80 o 
   4   7   8      771.48      752.33     22.18 o 
   5   7   8      210.79      190.77     14.98 o 
   6   7   8        5.94        3.87     11.22 o 
   7   7   8        4.96        8.05     10.27 o 
   8   7   8        4.96       -2.50     11.13 o 
   9   7   8       20.09       18.95     10.90 o 
  10   7   8        0.45       22.85     13.37 o 
  11   7   8        9.46        1.60     16.37 o 
  12   7   8        7.08       -2.74     17.71 o 
 -12   8   8        0.34       19.13     26.51 o 
 -11   8   8        5.22       58.50     25.09 o 
 -10   8   8       22.87       27.42     23.47 o 
  -9   8   8        9.72       47.47     20.64 o 
  -8   8   8      112.11      154.07     16.32 o 
  -7   8   8        4.48       30.69     13.00 o 
  -6   8   8        0.17        1.54     12.31 o 
  -5   8   8        4.49        9.16      9.72 o 
  -4   8   8       13.33        6.68     10.99 o 
  -3   8   8      112.24      130.40     16.65 o 
  -2   8   8       68.50       50.69     12.94 o 
  -1   8   8        0.24        9.95     15.26 o 
   0   8   8        8.18       -7.74      8.30 o 
   1   8   8       50.46       47.13     13.74 o 
   2   8   8      176.74      184.51     13.78 o 
   3   8   8       43.17       66.31     11.32 o 
   4   8   8       54.44       43.86     11.93 o 
   5   8   8       65.38       89.53     13.17 o 
   6   8   8       11.01       28.53     16.82 o 
   7   8   8        0.22        7.14     13.02 o 
   8   8   8       36.67       42.32     12.84 o 
   9   8   8        2.03       -9.93     16.21 o 
  10   8   8        0.07       -5.57     11.78 o 
  11   8   8        0.27       12.14     16.91 o 
 -11   9   8        0.95       13.48     25.65 o 
 -10   9   8       23.98       54.66     24.97 o 
  -9   9   8        1.29        1.69     34.66 o 
  -8   9   8       19.89       24.31     14.62 o 
  -7   9   8        5.96       12.58     13.84 o 
  -6   9   8        3.85       20.04     12.88 o 
  -5   9   8       56.06       53.61     11.29 o 
  -4   9   8        0.39       10.54     11.49 o 
  -3   9   8      156.24      168.65     15.06 o 
  -2   9   8       77.06       58.48     14.39 o 
  -1   9   8       13.18       19.68     13.68 o 
   0   9   8       44.56       57.01     16.08 o 
   1   9   8        0.19       -0.20     12.92 o 
   2   9   8       14.73       13.35     10.76 o 
   3   9   8       25.53       12.88     11.12 o 
   4   9   8       22.06       28.91     12.22 o 
   5   9   8       31.00       42.42     13.07 o 
   6   9   8        0.29       -9.86     12.83 o 
   7   9   8       20.30       17.05     13.84 o 
   8   9   8       10.65       26.38     13.06 o 
   9   9   8       15.51       -4.47     12.84 o 
  10   9   8        0.45       -1.77     13.93 o 
  11   9   8        0.32       23.82     20.58 o 
 -10  10   8       10.86       18.71     54.72 o 
  -9  10   8        3.66       -2.33     22.37 o 
  -8  10   8       11.05       29.47     16.39 o 
  -7  10   8        4.15       -3.62     15.26 o 
  -6  10   8        1.56       -6.65     16.57 o 
  -5  10   8        8.74       30.92     16.80 o 
  -4  10   8        4.42        4.06     12.81 o 
  -3  10   8        0.08       -1.49     12.77 o 
  -2  10   8        1.38       -3.13     15.12 o 
  -1  10   8        9.11       13.58     32.47 o 
   0  10   8       28.64       15.11     19.52 o 
   1  10   8        8.84       16.90     22.04 o 
   2  10   8       11.20      -14.53     15.70 o 
   3  10   8        0.01       21.50     15.77 o 
   4  10   8        4.07        1.95     12.54 o 
   5  10   8       60.51       55.72     14.14 o 
   6  10   8       41.55       31.93     14.46 o 
   7  10   8        2.31       -3.39     14.76 o 
   8  10   8        0.99       26.33     16.06 o 
   9  10   8        0.17       19.43     14.35 o 
  -9  11   8        2.79      -35.17     35.17 o 
  -8  11   8        1.17       -0.32     24.95 o 
  -7  11   8        0.14        9.67     34.19 o 
  -6  11   8        0.47      -11.62     18.58 o 
  -5  11   8       14.74       24.45     18.92 o 
  -4  11   8        3.02       -9.59     14.53 o 
  -3  11   8        7.83       32.73     15.09 o 
  -2  11   8        6.93      -12.87     16.32 o 
  -1  11   8        0.91       -2.37     16.87 o 
   0  11   8        9.97        1.38     16.88 o 
   1  11   8        7.35       18.51     17.34 o 
   2  11   8        2.41       11.66     28.87 o 
   3  11   8        3.14        7.40     19.55 o 
   4  11   8        3.48       -1.87     18.63 o 
   5  11   8        1.46      -18.82     18.82 o 
   6  11   8        0.12       10.95     19.63 o 
   7  11   8        6.03       17.38     16.17 o 
   8  11   8        2.10       -3.25     17.11 o 
  -7  12   8        0.38       10.29     21.94 o 
  -6  12   8       21.38      -10.70     21.50 o 
  -5  12   8       31.57       29.60     29.81 o 
  -4  12   8        0.02        1.16     15.69 o 
  -3  12   8        1.28       22.86     16.41 o 
  -2  12   8        0.00       -1.84     32.66 o 
  -1  12   8        4.16       28.59     19.11 o 
   0  12   8       13.02        1.94     18.91 o 
   1  12   8       16.98       22.94     19.79 o 
   2  12   8        5.99        8.83     21.11 o 
   3  12   8        0.53       30.60     20.50 o 
   4  12   8        2.17      -10.64     19.95 o 
   5  12   8        6.54       -4.14     20.89 o 
   6  12   8        5.70       -9.45     21.20 o 
  -4  13   8        4.79      -13.78     21.54 o 
  -3  13   8        0.37        0.06     17.56 o 
  -2  13   8        0.26       -4.19     17.20 o 
  -1  13   8        5.75       20.43     20.85 o 
   0  13   8        9.10       11.31     32.34 o 
   1  13   8        1.98       19.69     29.52 o 
   2  13   8        0.04       16.85     23.27 o 
   3  13   8        0.14       10.67     35.95 o 
 -15   1   9        0.72      -16.46     16.46 o 
 -14   1   9       36.64       55.47     16.47 o 
 -13   1   9       15.49       25.25     16.14 o 
 -12   1   9        1.47      -12.80     13.49 o 
 -11   1   9       31.99       52.38     12.63 o 
 -10   1   9      220.99      203.32     24.79 o 
  -9   1   9       22.27       24.75     10.11 o 
  -8   1   9       57.29       86.41     16.10 o 
  -7   1   9      148.28      157.66      9.45 o 
  -6   1   9       45.72       93.90     19.47 o 
  -5   1   9     2852.89     2608.13     38.39 o 
  -4   1   9     2306.64     2066.76     30.67 o 
  -3   1   9      814.44      775.97     12.80 o 
  -2   1   9     3035.71     3272.71     42.11 o 
  -1   1   9       96.42       75.85      4.71 o 
   0   1   9     1187.65     1159.71     19.45 o 
   1   1   9     1292.59     1329.64     25.66 o 
   2   1   9     2961.38     2939.92     39.06 o 
   3   1   9      163.05      181.02      7.07 o 
   4   1   9      267.16      245.35      8.02 o 
   5   1   9      785.81      788.35     15.76 o 
   6   1   9      469.26      374.44     12.64 o 
   7   1   9       33.48       21.21      7.30 o 
   8   1   9       53.98       50.55      8.44 o 
   9   1   9        5.19       -0.72      8.41 o 
  10   1   9        5.49        7.34      9.30 o 
  11   1   9       22.42       47.00     10.70 o 
  12   1   9        9.81        3.24     11.35 o 
  13   1   9        0.22      -13.98     13.98 o 
  14   1   9        1.04        5.31     19.94 o 
 -15   2   9        3.37       15.68     20.23 o 
 -14   2   9        0.75      -15.89     15.89 o 
 -13   2   9        5.59       -3.58     14.98 o 
 -12   2   9       13.68       21.59     13.87 o 
 -11   2   9       68.50       69.96     13.85 o 
 -10   2   9      203.02      196.03     14.37 o 
  -9   2   9       76.45       62.47     14.80 o 
  -8   2   9      833.29      815.23     23.14 o 
  -7   2   9      393.61      402.65     19.35 o 
  -6   2   9     3170.57     3059.58     52.39 o 
  -5   2   9     1821.32     1729.63     27.87 o 
  -4   2   9     2070.46     1957.69     26.76 o 
  -3   2   9      723.69      667.26     10.55 o 
  -2   2   9      263.61      265.99      6.58 o 
  -1   2   9      868.47      866.39     12.55 o 
   0   2   9      175.70      228.52     19.47 o 
   1   2   9      413.83      368.57      8.89 o 
   2   2   9       88.54       68.16     14.74 o 
   3   2   9     3662.01     3716.70     62.74 o 
   4   2   9     3752.03     3600.57     47.65 o 
   5   2   9        4.89       -0.30      7.42 o 
   6   2   9      114.30      103.92      8.04 o 
   7   2   9      751.11      698.62     16.88 o 
   8   2   9       40.13       29.24      8.05 o 
   9   2   9       14.62       11.13     11.21 o 
  10   2   9        3.82        0.08      9.30 o 
  11   2   9        0.49       -7.79     10.18 o 
  12   2   9        6.38        7.99     15.24 o 
  13   2   9        6.48      -13.60     15.71 o 
  14   2   9        0.07       23.63     23.56 o 
 -15   3   9        8.67        4.24     20.28 o 
 -14   3   9        0.01       20.85     19.03 o 
 -13   3   9        3.47       15.84     17.60 o 
 -12   3   9        4.85       -5.79     14.04 o 
 -11   3   9       10.97       32.44     13.00 o 
 -10   3   9       13.53       -0.45     11.06 o 
  -9   3   9      253.40      223.97     11.12 o 
  -8   3   9      685.24      653.91     18.15 o 
  -7   3   9       30.54       25.88     17.19 o 
  -6   3   9       85.77       86.69      6.88 o 
  -5   3   9      733.06      708.73     13.64 o 
  -4   3   9     1232.50     1212.56     15.38 o 
  -3   3   9      127.72      165.75      5.84 o 
  -2   3   9      255.44      224.02      6.55 o 
  -1   3   9     2601.29     2711.97     32.80 o 
   0   3   9        6.41        2.15      4.46 o 
   1   3   9     1075.35     1098.17     15.88 o 
   2   3   9      118.93      121.16      8.03 o 
   3   3   9      269.10      248.36      9.34 o 
   4   3   9      287.35      288.74     26.61 o 
   5   3   9      411.61      356.12     11.02 o 
   6   3   9       44.86       37.12      7.13 o 
   7   3   9       43.03       47.72      8.46 o 
   8   3   9       76.15       56.40     10.89 o 
   9   3   9       21.29        9.63      8.62 o 
  10   3   9        0.98        8.07     11.42 o 
  11   3   9        0.06        5.54     12.80 o 
  12   3   9        0.70        1.98     13.60 o 
  13   3   9        0.48       -2.73     17.60 o 
  14   3   9        3.47        9.60     23.59 o 
 -14   4   9        0.08        7.13     19.08 o 
 -13   4   9        1.16      -17.30     17.30 o 
 -12   4   9        4.24        7.66     16.50 o 
 -11   4   9        0.09      -14.56     14.56 o 
 -10   4   9       97.18      121.42     14.09 o 
  -9   4   9       74.65       56.64     12.37 o 
  -8   4   9       28.09       42.41     10.68 o 
  -7   4   9      199.39      194.34      9.46 o 
  -6   4   9      744.48      706.58     16.58 o 
  -5   4   9      195.11      203.20      9.27 o 
  -4   4   9      418.36      452.24     26.71 o 
  -3   4   9      246.79      263.10      9.60 o 
  -2   4   9       46.33       44.35      5.14 o 
  -1   4   9     1228.00     1179.46     20.49 o 
   0   4   9      886.40      879.50     15.03 o 
   1   4   9      155.88      160.84      7.06 o 
   2   4   9      286.35      313.14     10.75 o 
   3   4   9      638.70      752.65     40.26 o 
   4   4   9       45.74       52.02     10.10 o 
   5   4   9      105.95       78.62     11.04 o 
   6   4   9      107.96      112.44      7.78 o 
   7   4   9       36.61       55.94      7.50 o 
   8   4   9       18.96       19.54     12.04 o 
   9   4   9       19.60        5.40     10.43 o 
  10   4   9       30.87       32.38     13.00 o 
  11   4   9       15.95       17.20     12.72 o 
  12   4   9        0.75        0.33     22.36 o 
  13   4   9        2.74       -7.49     18.52 o 
  14   4   9        0.11      -38.50     38.50 o 
 -14   5   9        8.53        3.33     36.53 o 
 -13   5   9        1.07       14.39     18.28 o 
 -12   5   9       12.74       21.55     21.10 o 
 -11   5   9       37.93       53.64     18.13 o 
 -10   5   9        2.28       -4.11     15.95 o 
  -9   5   9      502.60      414.96     21.13 o 
  -8   5   9       71.44      101.83     11.88 o 
  -7   5   9      365.94      364.21     11.99 o 
  -6   5   9       33.00       29.21      8.28 o 
  -5   5   9      150.03      159.91      9.32 o 
  -4   5   9     2380.68     2420.60     30.86 o 
  -3   5   9     1076.38     1171.23     17.33 o 
  -2   5   9      381.21      369.90      9.23 o 
  -1   5   9       80.69       63.30      7.17 o 
   0   5   9      134.81      118.62      6.86 o 
   1   5   9       73.81       59.74      7.24 o 
   2   5   9     1118.94     1113.41     24.36 o 
   3   5   9      775.37      716.23     23.98 o 
   4   5   9      323.52      387.84     16.12 o 
   5   5   9      986.96      987.88     30.64 o 
   6   5   9       74.03       62.52      9.13 o 
   7   5   9       50.64       59.44      8.31 o 
   8   5   9        0.98        0.74      9.35 o 
   9   5   9       19.77       10.51     10.40 o 
  10   5   9        2.82       15.03     13.01 o 
  11   5   9        0.80       -3.96     14.14 o 
  12   5   9        5.60       36.14     17.85 o 
  13   5   9        0.58       17.40     19.21 o 
 -13   6   9        0.54      -16.70     34.27 o 
 -12   6   9        5.35       23.85     34.84 o 
 -11   6   9       12.82       12.05     20.16 o 
 -10   6   9        0.65       -8.76     16.37 o 
  -9   6   9      209.13      242.60     18.21 o 
  -8   6   9       10.62       27.13     18.25 o 
  -7   6   9       62.62       83.24     10.58 o 
  -6   6   9       89.09      114.70      9.34 o 
  -5   6   9        0.45       -0.14      7.86 o 
  -4   6   9       46.32       53.55      6.47 o 
  -3   6   9     1839.70     1720.27     25.83 o 
  -2   6   9       57.70       58.00      6.54 o 
  -1   6   9      128.56      113.11     11.05 o 
   0   6   9        3.44        8.20      6.00 o 
   1   6   9       25.77       38.95      8.49 o 
   2   6   9      300.88      271.73     12.63 o 
   3   6   9      116.29      100.50     10.02 o 
   4   6   9      442.38      404.38     17.93 o 
   5   6   9       81.57       86.91      9.05 o 
   6   6   9        0.90        5.92      8.56 o 
   7   6   9       71.21       60.05     10.14 o 
   8   6   9       47.47       32.33     11.57 o 
   9   6   9        4.13      -13.93     15.89 o 
  10   6   9        8.39       11.36     14.96 o 
  11   6   9       16.02       17.19     17.36 o 
  12   6   9        2.26        2.39     17.33 o 
  13   6   9        0.05       28.90     19.84 o 
 -13   7   9        0.10       30.08     36.44 o 
 -12   7   9        0.27       10.79     25.53 o 
 -11   7   9        7.99       42.51     27.45 o 
 -10   7   9        0.87       16.98     22.17 o 
  -9   7   9       48.13      104.06     28.72 o 
  -8   7   9       92.48      119.93     12.63 o 
  -7   7   9       19.00       26.71     11.75 o 
  -6   7   9       12.54       -6.18      9.87 o 
  -5   7   9       30.56       28.51      8.13 o 
  -4   7   9        5.46        5.74      7.48 o 
  -3   7   9       42.27       54.75      7.92 o 
  -2   7   9       33.07       37.85      7.69 o 
  -1   7   9      213.28      238.28     11.01 o 
   0   7   9       47.99       50.45      7.65 o 
   1   7   9      312.34      343.20     12.44 o 
   2   7   9       50.41       46.84      8.30 o 
   3   7   9       24.79       27.20      8.28 o 
   4   7   9       30.69       27.46     10.56 o 
   5   7   9      227.66      216.42     15.32 o 
   6   7   9       79.30       95.08     11.70 o 
   7   7   9       15.00        8.11     11.13 o 
   8   7   9       17.07       36.15     12.44 o 
   9   7   9       10.72       20.38     12.61 o 
  10   7   9        0.15        0.90     13.86 o 
  11   7   9        3.11       -9.34     14.73 o 
  12   7   9        0.08       22.27     18.60 o 
 -12   8   9        1.31       -0.46     26.66 o 
 -11   8   9       11.90        3.60     24.71 o 
 -10   8   9        2.26       10.29     24.07 o 
  -9   8   9        2.34       19.21     21.72 o 
  -8   8   9        0.37       24.36     18.56 o 
  -7   8   9        7.42       15.11     13.07 o 
  -6   8   9       58.52       47.24     13.14 o 
  -5   8   9       63.98       55.48     12.72 o 
  -4   8   9      116.36      103.57     11.11 o 
  -3   8   9     1097.95      984.77     29.30 o 
  -2   8   9      182.15      236.17     14.59 o 
  -1   8   9      506.73      494.60     22.97 o 
   0   8   9      341.13      346.53     15.41 o 
   1   8   9       11.33        1.02      9.52 o 
   2   8   9      236.62      233.12     20.13 o 
   3   8   9      306.87      304.63     15.76 o 
   4   8   9       28.25       37.35     11.34 o 
   5   8   9       15.13       12.82     12.22 o 
   6   8   9        0.58       -0.25     12.61 o 
   7   8   9        4.89        4.03     11.67 o 
   8   8   9        0.80        5.51     12.06 o 
   9   8   9        0.02        0.17     13.52 o 
  10   8   9        1.95       19.53     16.44 o 
  11   8   9        1.12      -18.11     18.11 o 
 -11   9   9        1.74        3.35     25.39 o 
 -10   9   9        1.34       15.11     25.15 o 
  -9   9   9        0.89        4.81     21.71 o 
  -8   9   9        9.36       48.36     21.68 o 
  -7   9   9        4.97       15.28     14.64 o 
  -6   9   9       13.94       35.30     19.29 o 
  -5   9   9        0.53       -1.45     13.09 o 
  -4   9   9       21.28       23.95     12.04 o 
  -3   9   9       16.61       15.79     11.92 o 
  -2   9   9       52.52       57.84     17.43 o 
  -1   9   9        0.14       -8.35     18.98 o 
   0   9   9        1.66      -17.81     17.81 o 
   1   9   9        4.36        2.62     10.02 o 
   2   9   9        0.84        8.27     10.73 o 
   3   9   9      121.45      114.31     13.84 o 
   4   9   9       78.62       75.70     13.73 o 
   5   9   9        6.03       10.82     12.90 o 
   6   9   9        0.20        1.12     18.83 o 
   7   9   9        0.12       -7.57     14.17 o 
   8   9   9        4.25        8.30     12.67 o 
   9   9   9        8.04        6.24     13.91 o 
  10   9   9        1.73       -6.47     13.92 o 
 -10  10   9        1.15       -8.20     24.38 o 
  -9  10   9        8.23       61.02     24.20 o 
  -8  10   9        1.31       -0.48     16.43 o 
  -7  10   9       11.90       25.92     18.26 o 
  -6  10   9        5.59       -1.24     17.94 o 
  -5  10   9       18.29       11.70     17.09 o 
  -4  10   9       15.82       22.56     13.15 o 
  -3  10   9        0.93      -12.46     12.46 o 
  -2  10   9        7.33       17.10     12.75 o 
  -1  10   9       17.01        0.86     15.32 o 
   0  10   9       48.67       26.22     16.38 o 
   1  10   9        2.06        5.06     16.38 o 
   2  10   9        3.87       -4.78     15.17 o 
   3  10   9       29.10       44.97     16.98 o 
   4  10   9        4.86       10.83     13.36 o 
   5  10   9       33.43       41.88     14.62 o 
   6  10   9       13.74        0.79     14.23 o 
   7  10   9        0.32       -0.53     15.10 o 
   8  10   9       10.15       -7.41     14.21 o 
   9  10   9        6.71       -1.12     14.93 o 
  -8  11   9        5.89       -5.87     20.98 o 
  -7  11   9        2.20        9.94     20.59 o 
  -6  11   9        1.48       35.85     20.29 o 
  -5  11   9        1.47       -4.27     18.76 o 
  -4  11   9        4.20        7.35     16.66 o 
  -3  11   9        0.88       16.51     14.56 o 
  -2  11   9       32.33        3.20     21.09 o 
  -1  11   9       15.86       22.76     17.62 o 
   0  11   9        7.21       11.00     17.28 o 
   1  11   9        0.98       19.45     18.01 o 
   2  11   9        5.27      -16.56     16.56 o 
   3  11   9        8.49       16.47     18.91 o 
   4  11   9        5.18       10.27     32.19 o 
   5  11   9       11.71       19.64     19.50 o 
   6  11   9       20.53        5.93     19.82 o 
   7  11   9        3.32      -13.30     15.90 o 
   8  11   9        0.16      -21.65     25.09 o 
  -6  12   9        0.16        1.74     54.08 o 
  -5  12   9        0.21        4.29     20.19 o 
  -4  12   9        0.15      -19.61     27.57 o 
  -3  12   9        4.71       -6.50     16.03 o 
  -2  12   9        6.03        5.57     16.09 o 
  -1  12   9        3.94      -18.73     18.73 o 
   0  12   9        1.56       12.88     27.03 o 
   1  12   9        4.00        1.43     19.22 o 
   2  12   9       13.71       20.14     20.33 o 
   3  12   9       21.14        2.64     20.68 o 
   4  12   9       14.57      -15.41     20.54 o 
   5  12   9        0.98       -0.39     21.32 o 
  -3  13   9        5.55       33.57     18.33 o 
  -2  13   9        3.43        0.57     17.59 o 
  -1  13   9        2.98      -44.58     44.58 o 
   0  13   9        4.64       33.98     48.07 o 
   1  13   9        0.19       -0.39     20.92 o 
   2  13   9        0.40       34.66     22.69 o 
 -15   0  10        7.84       28.06     30.48 o 
 -14   0  10       32.90       -6.77     23.20 o 
 -13   0  10       65.76      124.79     23.95 o 
 -12   0  10        8.64        0.82     19.82 o 
 -11   0  10       70.39       73.29     19.03 o 
 -10   0  10        0.04       43.83     16.79 o 
  -9   0  10     1779.44     1725.75     45.47 o 
  -8   0  10      806.06      783.34     26.86 o 
  -7   0  10     1494.99     1389.54     36.02 o 
  -6   0  10      647.44      613.87     23.22 o 
  -5   0  10     4327.98     4328.10     70.99 o 
  -4   0  10    11269.65    10820.47    171.59 o 
  -3   0  10     4095.52     4289.22     70.19 o 
  -2   0  10      981.20     1131.48     39.93 o 
  -1   0  10     3665.39     3923.71    111.58 o 
   0   0  10      542.07      459.26     15.95 o 
   1   0  10      258.62      205.98     18.32 o 
   2   0  10       64.50       67.88      7.00 o 
   3   0  10        8.42       -0.20      7.48 o 
   4   0  10      636.64      739.79     22.29 o 
   5   0  10     3447.30     3636.92     63.45 o 
   6   0  10     1094.95      979.59     24.39 o 
   7   0  10        0.43       -6.34     10.19 o 
   8   0  10      301.51      294.71     24.87 o 
   9   0  10       83.50       85.71     19.08 o 
  10   0  10       17.01       13.23     13.37 o 
  11   0  10       12.47       20.94     16.42 o 
  12   0  10       13.65       15.64     25.91 o 
  13   0  10        9.31      -17.47     17.47 o 
  14   0  10       22.40      -16.93     37.58 o 
 -15   1  10        2.72      -17.03     17.03 o 
 -14   1  10        0.14        0.00     16.38 o 
 -13   1  10       35.22       19.58     15.93 o 
 -12   1  10       46.37       79.45     15.24 o 
 -11   1  10        4.66       10.01     12.81 o 
 -10   1  10       38.53       47.19     14.57 o 
  -9   1  10        7.44        8.99     10.10 o 
  -8   1  10       71.21       47.95      9.47 o 
  -7   1  10      569.69      538.17     15.40 o 
  -6   1  10      729.79      756.02     18.24 o 
  -5   1  10      436.92      396.93      9.67 o 
  -4   1  10      118.54       92.06      5.77 o 
  -3   1  10     3046.52     2911.49     38.16 o 
  -2   1  10      670.74      677.51     16.55 o 
  -1   1  10       14.73       10.13      6.84 o 
   0   1  10     1736.62     1696.08     27.05 o 
   1   1  10       17.50        5.77      9.26 o 
   2   1  10        4.90        5.01      5.92 o 
   3   1  10      597.23      600.45     16.43 o 
   4   1  10       64.47       62.97      6.66 o 
   5   1  10      143.21      133.86      7.46 o 
   6   1  10      185.52      184.69      8.80 o 
   7   1  10      126.13      138.59     13.03 o 
   8   1  10        5.35        7.89     10.07 o 
   9   1  10       23.85       27.56      9.21 o 
  10   1  10       25.46        6.57     15.13 o 
  11   1  10        0.03      -10.46     10.46 o 
  12   1  10        6.42        0.53     11.40 o 
  13   1  10        4.06       18.13     13.87 o 
  14   1  10        0.63       10.83     19.53 o 
 -15   2  10        1.23       21.70     20.92 o 
 -14   2  10       25.49       36.93     17.09 o 
 -13   2  10       23.86       45.63     15.95 o 
 -12   2  10        0.20      -13.51     16.47 o 
 -11   2  10       19.69       19.34     13.05 o 
 -10   2  10       90.43       88.70     12.65 o 
  -9   2  10      573.07      543.75     17.27 o 
  -8   2  10      231.76      232.54     11.80 o 
  -7   2  10       15.08        5.92     12.29 o 
  -6   2  10        1.45        5.68      6.04 o 
  -5   2  10       91.15       93.78      8.35 o 
  -4   2  10     1590.24     1495.35     21.73 o 
  -3   2  10     1202.36     1365.71     20.17 o 
  -2   2  10       27.00       20.77      4.61 o 
  -1   2  10       77.57       55.83      5.02 o 
   0   2  10     1030.30      984.15     29.98 o 
   1   2  10      109.60      117.31      5.03 o 
   2   2  10       74.25       74.06      8.54 o 
   3   2  10     1203.56     1214.37     31.53 o 
   4   2  10        1.80        6.67      7.86 o 
   5   2  10      580.02      683.92     24.30 o 
   6   2  10        1.65        1.00      6.44 o 
   7   2  10      104.95       83.89      8.42 o 
   8   2  10       68.30       58.33      8.43 o 
   9   2  10        8.72       18.36      9.66 o 
  10   2  10        1.20       -9.50      9.50 o 
  11   2  10        4.22       -8.57     10.54 o 
  12   2  10        1.11       -5.25     13.89 o 
  13   2  10        1.43       12.79     16.30 o 
  14   2  10        5.47       -7.74     19.83 o 
 -15   3  10        5.42       -0.13     20.33 o 
 -14   3  10        1.03       13.53     19.42 o 
 -13   3  10       33.02       37.50     18.77 o 
 -12   3  10      185.55      219.70     17.13 o 
 -11   3  10       13.68      119.76     52.19 o 
 -10   3  10       16.05       30.64     11.43 o 
  -9   3  10       61.93       50.05     13.99 o 
  -8   3  10      570.05      524.22     34.73 o 
  -7   3  10     1020.56     1014.72     21.56 o 
  -6   3  10     1381.98     1386.13     22.09 o 
  -5   3  10      549.78      509.72     12.22 o 
  -4   3  10      231.55      229.37      7.09 o 
  -3   3  10     4700.65     4864.43     56.66 o 
  -2   3  10     1117.74     1189.92     15.64 o 
  -1   3  10     2332.70     2316.04     26.65 o 
   0   3  10      199.38      174.32      6.23 o 
   1   3  10       20.45        8.33      4.72 o 
   2   3  10      130.24      129.11      6.88 o 
   3   3  10      665.91      729.50     18.85 o 
   5   3  10        5.02       -2.63      7.03 o 
   6   3  10      245.73      318.27     27.34 o 
   7   3  10      516.41      473.46     15.37 o 
   8   3  10        0.67       -5.95      8.02 o 
   9   3  10       15.54        3.23     10.68 o 
  10   3  10       23.09       14.78     12.69 o 
  11   3  10        0.40      -12.72     12.72 o 
  12   3  10        6.16       -0.92     14.11 o 
  13   3  10        0.77        0.15     18.39 o 
  14   3  10        1.73       15.17     24.84 o 
 -14   4  10        1.95       16.17     19.63 o 
 -13   4  10        0.80       -2.68     18.45 o 
 -12   4  10        5.32       11.95     16.72 o 
 -11   4  10       70.15       82.42     17.52 o 
 -10   4  10        1.93       -9.06     13.75 o 
  -9   4  10       32.20       49.90     12.85 o 
  -8   4  10       12.76       30.05     13.65 o 
  -7   4  10      394.67      446.96     15.81 o 
  -6   4  10      276.68      293.82     12.41 o 
  -5   4  10      199.97      216.60      8.11 o 
  -4   4  10      708.03      704.88     13.50 o 
  -3   4  10        2.04       -9.08      9.08 o 
  -2   4  10      534.76      504.23     13.76 o 
  -1   4  10     1503.33     1350.34     20.71 o 
   0   4  10      522.53      555.40     10.83 o 
   1   4  10      864.25      847.43     15.40 o 
   2   4  10      222.69      233.14      9.24 o 
   3   4  10      248.92      226.10      9.42 o 
   4   4  10      102.54      106.03      8.48 o 
   5   4  10       85.73       81.12     11.77 o 
   6   4  10      427.88      423.80     13.07 o 
   7   4  10      112.69      116.93     13.28 o 
   8   4  10        0.74        6.47      9.88 o 
   9   4  10       50.60       60.89     11.68 o 
  10   4  10       59.27       51.48     17.00 o 
  11   4  10        0.53        0.28     13.00 o 
  12   4  10        0.00        2.86     15.82 o 
  13   4  10        2.08       26.57     22.56 o 
 -14   5  10        5.99       15.87     26.74 o 
 -13   5  10        2.42        5.27     23.39 o 
 -12   5  10        4.06       25.57     22.47 o 
 -11   5  10        0.81       23.54     21.15 o 
 -10   5  10       27.85       35.78     29.96 o 
  -9   5  10       45.34       53.13     15.67 o 
  -8   5  10      159.57      153.50     12.97 o 
  -7   5  10        1.56      -11.69     13.84 o 
  -6   5  10       31.60       58.82      7.99 o 
  -5   5  10      134.95      178.50      8.85 o 
  -4   5  10      148.68      121.01      6.70 o 
  -3   5  10       19.74       47.18      5.84 o 
  -2   5  10      345.06      302.75      8.62 o 
  -1   5  10      248.21      247.52      9.05 o 
   0   5  10     1518.22     1569.05     21.87 o 
   1   5  10       82.43      108.39      7.15 o 
   2   5  10       10.96       19.53      7.98 o 
   3   5  10      135.23      152.48      8.04 o 
   4   5  10       76.35       75.10     12.17 o 
   5   5  10       88.98      114.51      9.66 o 
   6   5  10        3.05       -3.61      8.60 o 
   7   5  10       22.46       20.65     21.97 o 
   8   5  10      138.62      142.48     11.71 o 
   9   5  10       26.50       27.19     11.12 o 
  10   5  10        2.85       -1.85     13.30 o 
  11   5  10        5.13      -12.98     14.58 o 
  12   5  10        2.61       17.77     28.12 o 
  13   5  10        0.50        0.90     19.19 o 
 -13   6  10        0.29       31.26     36.91 o 
 -12   6  10        5.33      -11.48     21.86 o 
 -11   6  10        0.72       39.88     20.20 o 
 -10   6  10       67.85      111.56     18.21 o 
  -9   6  10      114.45      100.03     17.38 o 
  -8   6  10        5.05       -6.69     14.52 o 
  -7   6  10        0.62       -3.91      9.64 o 
  -6   6  10       70.88       68.62      8.79 o 
  -5   6  10        3.68        0.36      7.05 o 
  -4   6  10      201.13      182.63      8.18 o 
  -3   6  10        5.51        8.61      5.94 o 
  -2   6  10     1158.14     1142.16     19.35 o 
  -1   6  10        0.52        1.75      6.81 o 
   0   6  10      742.69      783.52     17.75 o 
   1   6  10       25.80       27.16      7.64 o 
   2   6  10      570.49      591.55     19.27 o 
   3   6  10       21.05       26.83      8.91 o 
   4   6  10        6.72       24.29      8.21 o 
   5   6  10      259.13      294.97     20.11 o 
   6   6  10        0.68       -3.47      9.99 o 
   7   6  10        0.47       -9.26      9.26 o 
   8   6  10       16.08        8.71     24.16 o 
   9   6  10        5.94        0.69     12.41 o 
  10   6  10        0.12       10.60     13.42 o 
  11   6  10        0.00        4.36     15.37 o 
  12   6  10        3.88       -0.81     18.06 o 
 -13   7  10        2.75       53.97     37.04 o 
 -12   7  10        6.81       22.47     36.01 o 
 -11   7  10        3.79       32.35     25.16 o 
 -10   7  10       12.33      -17.59     23.11 o 
  -9   7  10        3.75       52.49     17.14 o 
  -8   7  10       16.35       17.95     15.02 o 
  -7   7  10       12.53        8.29     18.47 o 
  -6   7  10        2.68       19.51     10.32 o 
  -5   7  10      260.83      272.88     13.25 o 
  -4   7  10       72.89       79.56      7.58 o 
  -3   7  10        8.80        7.21      6.64 o 
  -2   7  10      546.12      523.86     12.33 o 
  -1   7  10        9.37        5.26      7.69 o 
   0   7  10      458.14      427.49     13.84 o 
   1   7  10       39.98       38.95      8.44 o 
   2   7  10        4.22        3.14      8.26 o 
   3   7  10       22.11       24.28     12.92 o 
   4   7  10      379.38      383.15     14.82 o 
   5   7  10        1.68       -3.55      9.88 o 
   6   7  10       41.09       30.91     11.06 o 
   7   7  10        0.50       10.58     11.48 o 
   8   7  10       80.14       60.60     12.98 o 
   9   7  10        6.03       13.92     14.81 o 
  10   7  10        2.65       10.95     14.29 o 
  11   7  10        0.50       12.15     15.68 o 
  12   7  10        0.12       -0.10     18.92 o 
 -12   8  10        0.10       66.10     28.84 o 
 -11   8  10        1.52      -14.91     30.20 o 
 -10   8  10        2.03       18.58     24.23 o 
  -9   8  10        1.82       36.46     32.02 o 
  -8   8  10        0.11       12.75     16.76 o 
  -7   8  10       11.69        5.74     14.76 o 
  -6   8  10        0.03       22.06     12.78 o 
  -5   8  10       14.38       45.02     12.88 o 
  -4   8  10      112.07      124.23     12.78 o 
  -3   8  10        0.23        0.39     10.82 o 
  -2   8  10       10.69        9.48     10.81 o 
  -1   8  10      129.14      125.83     15.36 o 
   0   8  10      227.22      248.60     14.01 o 
   1   8  10      120.19       94.86     11.57 o 
   2   8  10       12.86        8.86     10.29 o 
   3   8  10        0.62        3.62     10.83 o 
   4   8  10       57.77       69.88     12.89 o 
   5   8  10        2.35        0.88     12.19 o 
   6   8  10       60.40       80.92     12.79 o 
   7   8  10        3.96        5.98     12.05 o 
   8   8  10        9.69       12.45     13.07 o 
   9   8  10        6.20      -12.81     12.81 o 
  10   8  10        1.94       29.47     16.95 o 
  11   8  10        0.78       13.75     16.43 o 
 -11   9  10        0.42       26.37     26.61 o 
 -10   9  10        1.39      -13.86     24.65 o 
  -9   9  10        0.08       12.58     22.73 o 
  -8   9  10        0.42       10.66     15.76 o 
  -7   9  10       23.80       27.14     15.22 o 
  -6   9  10       15.82       19.78     24.98 o 
  -5   9  10       44.90       40.30     18.51 o 
  -4   9  10       11.49       -1.75     11.85 o 
  -3   9  10        1.96      -11.36     11.36 o 
  -2   9  10        2.94       -5.19     15.26 o 
  -1   9  10        0.84       16.05     13.49 o 
   0   9  10       10.49       26.14     14.09 o 
   1   9  10      152.27      170.69     17.53 o 
   2   9  10        1.39      -10.41     10.41 o 
   3   9  10       19.79       42.77     13.12 o 
   4   9  10       46.42       38.85     13.63 o 
   5   9  10       15.78        8.08     13.21 o 
   6   9  10       20.55       23.92     14.26 o 
   7   9  10       15.55       20.69     13.22 o 
   8   9  10        3.11        3.23     13.46 o 
   9   9  10        2.99       -6.20     14.08 o 
  10   9  10        0.12        2.32     17.38 o 
 -10  10  10        0.00       17.59     26.45 o 
  -9  10  10        1.00       21.50     24.85 o 
  -8  10  10        1.61       12.10     16.89 o 
  -7  10  10        0.27       18.98     22.81 o 
  -6  10  10        0.59       19.98     20.89 o 
  -5  10  10        2.66       -1.76     29.57 o 
  -4  10  10       21.47       13.79     13.47 o 
  -3  10  10        0.31        0.26     13.45 o 
  -2  10  10       11.32        3.84     13.51 o 
  -1  10  10       26.73       11.85     15.98 o 
   0  10  10       58.62       65.38     17.69 o 
   1  10  10       13.84       31.46     16.70 o 
   2  10  10       12.55       18.08     17.07 o 
   3  10  10       24.51        7.32     17.63 o 
   4  10  10        1.82       -6.39     13.44 o 
   5  10  10        5.64        1.78     14.42 o 
   6  10  10        2.99       21.68     16.18 o 
   7  10  10        2.63       -5.24     17.95 o 
   8  10  10        2.28        6.97     14.32 o 
   9  10  10        0.65      -14.52     14.52 o 
  -8  11  10       10.49        7.26     21.77 o 
  -7  11  10       20.62       50.11     21.08 o 
  -6  11  10        0.69        5.24     19.39 o 
  -5  11  10        5.80        5.34     18.92 o 
  -4  11  10        0.41        3.13     18.83 o 
  -3  11  10        0.36       38.93     15.11 o 
  -2  11  10        8.91       16.51     17.45 o 
  -1  11  10        1.35       31.68     17.40 o 
   0  11  10        0.51      -17.32     17.32 o 
   1  11  10        9.26       36.00     18.97 o 
   2  11  10        0.19       -6.84     16.91 o 
   3  11  10       10.04       30.62     21.66 o 
   4  11  10        1.27       31.61     19.45 o 
   5  11  10       24.21       58.26     21.08 o 
   6  11  10        3.23      -18.77     18.77 o 
   7  11  10        7.08       35.26     18.51 o 
  -6  12  10        8.33       13.16     21.73 o 
  -5  12  10        1.82       19.19     21.25 o 
  -4  12  10        1.95       32.50     25.47 o 
  -3  12  10        1.91       11.03     16.23 o 
  -2  12  10        3.62       15.04     19.62 o 
  -1  12  10        0.04       -5.51     19.16 o 
   0  12  10        1.47      -12.75     18.88 o 
   1  12  10        0.04       13.01     19.34 o 
   2  12  10        3.30       28.45     20.78 o 
   3  12  10        0.07        6.77     28.50 o 
   4  12  10        0.84      -20.46     20.46 o 
   5  12  10        0.05       15.16     22.09 o 
  -1  13  10        8.59       -1.47     18.37 o 
   0  13  10       10.64       46.68     32.30 o 
 -15   1  11       10.01      -17.43     17.43 o 
 -14   1  11       13.63       -7.97     16.48 o 
 -13   1  11        4.05        1.85     17.40 o 
 -12   1  11       38.12       70.45     15.04 o 
 -11   1  11      256.30      298.33     16.53 o 
 -10   1  11      419.40      426.42     22.01 o 
  -9   1  11       17.35       16.83     13.16 o 
  -8   1  11       15.81      155.05     36.41 o 
  -7   1  11       23.58       28.26      8.47 o 
  -6   1  11     2665.42     2677.44     59.07 o 
  -5   1  11      323.93      295.90     13.64 o 
  -4   1  11      792.87      818.86     18.85 o 
  -3   1  11      184.90      215.87      7.47 o 
  -2   1  11     1438.80     1261.19     19.28 o 
  -1   1  11    11441.15    11642.57    142.92 o 
   0   1  11       12.76       17.12      5.64 o 
   1   1  11      321.87      394.33     11.71 o 
   2   1  11      248.08      279.69     10.48 o 
   3   1  11       11.91       11.71      5.19 o 
   4   1  11       32.28       35.55      6.90 o 
   5   1  11      138.31      149.34      9.01 o 
   6   1  11      470.32      502.08     18.20 o 
   7   1  11      395.08      432.71     13.81 o 
   8   1  11      168.42      176.41     10.69 o 
   9   1  11        1.00        3.70      9.20 o 
  10   1  11       13.94       15.30     10.29 o 
  11   1  11        1.17       -2.61     12.09 o 
  12   1  11        0.44      -12.02     12.02 o 
  13   1  11       11.70       23.38     17.45 o 
  14   1  11        0.17       -7.38     20.23 o 
 -15   2  11        0.19       -3.10     20.77 o 
 -14   2  11        2.60       -7.50     16.96 o 
 -13   2  11        2.87       15.99     16.00 o 
 -12   2  11       76.24       69.00     15.34 o 
 -11   2  11        0.37       -0.78     12.97 o 
 -10   2  11       85.29       99.75     12.92 o 
  -9   2  11      179.56      189.15     13.47 o 
  -8   2  11       25.46       37.52     12.30 o 
  -7   2  11      782.27      765.78     37.69 o 
  -6   2  11       37.19       45.36     11.43 o 
  -5   2  11     3360.98     3309.94     59.53 o 
  -4   2  11       21.78       37.66      5.50 o 
  -3   2  11     1223.05     1140.00     18.04 o 
  -2   2  11     4975.20     4865.72     62.09 o 
  -1   2  11     1959.17     2113.01     29.53 o 
   0   2  11     5813.31     5957.63     84.37 o 
   1   2  11      598.09      575.52     26.17 o 
   2   2  11        5.12        2.76      6.01 o 
   3   2  11        9.60       25.55     10.96 o 
   4   2  11        4.17       -0.65      6.63 o 
   5   2  11      123.59      114.39      8.07 o 
   6   2  11     1054.88     1135.43     19.00 o 
   7   2  11      169.57      190.20     12.38 o 
   8   2  11       34.27       27.21      8.79 o 
   9   2  11        0.05       -5.80      8.79 o 
  10   2  11       36.10       32.90     10.55 o 
  11   2  11       24.67       35.22     11.53 o 
  12   2  11        1.77      -14.24     14.24 o 
  13   2  11        2.01       20.32     20.51 o 
  14   2  11        0.08        3.82     20.41 o 
 -14   3  11        0.46        7.04     20.85 o 
 -13   3  11       48.39       66.06     17.01 o 
 -12   3  11        6.69       -9.57     14.45 o 
 -11   3  11        1.47      -13.94     15.98 o 
 -10   3  11        6.91       17.34     14.16 o 
  -9   3  11       18.43      -12.90     12.90 o 
  -8   3  11      718.47      726.67     27.67 o 
  -7   3  11        2.85       63.25     16.04 o 
  -6   3  11       81.60       75.17      7.71 o 
  -5   3  11      140.27      129.55     14.68 o 
  -4   3  11      397.98      404.08     10.17 o 
  -3   3  11      572.98      585.61     12.17 o 
  -2   3  11       20.11       22.36      4.73 o 
  -1   3  11      136.71       74.40      7.54 o 
   0   3  11      686.78      631.42     13.90 o 
   1   3  11        9.21        6.21      4.61 o 
   2   3  11      263.02      286.77     19.06 o 
   3   3  11      602.15      666.72     17.86 o 
   5   3  11        4.30       -9.75      9.75 o 
   6   3  11      222.76      201.56     11.38 o 
   7   3  11      595.37      583.70     14.56 o 
   8   3  11      130.36      142.89     10.16 o 
   9   3  11        0.19        6.01      9.43 o 
  10   3  11       25.35       34.69     12.75 o 
  11   3  11        3.01       -0.08     13.44 o 
  12   3  11        5.59       -5.64     14.40 o 
  13   3  11        7.47       14.74     16.96 o 
 -14   4  11        0.09       -7.24     19.48 o 
 -13   4  11        1.31       10.81     18.69 o 
 -12   4  11       11.54       42.06     22.89 o 
 -11   4  11        1.20       -7.39     16.14 o 
 -10   4  11        2.79       32.73     14.80 o 
  -9   4  11        2.87      -10.76     13.51 o 
  -8   4  11       47.99       49.81     11.49 o 
  -7   4  11      279.27      250.09     13.07 o 
  -6   4  11        0.24       -6.83      6.83 o 
  -5   4  11       24.29       11.60      7.45 o 
  -4   4  11     1246.63     1275.53     28.14 o 
  -3   4  11     1207.90     1156.37     16.92 o 
  -2   4  11      403.67      437.12      9.72 o 
  -1   4  11        3.87       21.77      7.49 o 
   0   4  11      798.94      909.37     16.17 o 
   1   4  11       35.90       42.48      5.43 o 
   2   4  11      478.99      516.90     13.52 o 
   3   4  11       17.19        9.71      7.39 o 
   4   4  11       56.84       84.90      9.52 o 
   5   4  11       12.82       18.68      9.19 o 
   6   4  11      161.45      223.61     13.05 o 
   7   4  11        0.76       -7.95      8.80 o 
   8   4  11        3.19      -10.01     10.01 o 
   9   4  11        0.63        8.31     11.04 o 
  10   4  11        0.29      -12.14     12.14 o 
  11   4  11        0.02      -12.74     13.47 o 
  12   4  11        5.46        4.74     16.37 o 
  13   4  11       16.55       39.13     19.93 o 
 -14   5  11        0.13      -21.65     25.38 o 
 -13   5  11       12.34       12.90     28.46 o 
 -12   5  11        0.10      -13.04     22.98 o 
 -11   5  11       17.16        6.04     21.83 o 
 -10   5  11       33.32       -9.43     20.25 o 
  -9   5  11       24.81       17.52     12.80 o 
  -8   5  11      198.58      188.15     14.30 o 
  -7   5  11       28.78       21.68     10.79 o 
  -6   5  11      475.15      476.86     13.64 o 
  -5   5  11        2.95        2.99      8.56 o 
  -4   5  11      524.93      586.55     12.15 o 
  -3   5  11      665.81      668.40     17.37 o 
  -2   5  11        2.88        9.11      6.15 o 
  -1   5  11     1946.00     1913.20     31.39 o 
   0   5  11       51.21       39.83      6.20 o 
   1   5  11      246.90      231.79      8.79 o 
   2   5  11      101.13       89.74      9.17 o 
   3   5  11       61.53       62.31      8.80 o 
   4   5  11       95.32      130.95      9.88 o 
   5   5  11       39.15       74.72      9.28 o 
   6   5  11       37.89       21.67     10.31 o 
   7   5  11       23.87        9.36     11.27 o 
   8   5  11       37.47       35.48     12.59 o 
   9   5  11       60.31       63.67     12.24 o 
  10   5  11        0.12       -1.95     12.41 o 
  11   5  11        0.26        6.53     15.46 o 
  12   5  11        6.50       -6.33     16.51 o 
  13   5  11        7.34       11.61     32.54 o 
 -13   6  11        1.88       -5.58     37.33 o 
 -12   6  11       25.69       40.19     26.29 o 
 -11   6  11        0.92       -3.88     22.25 o 
 -10   6  11        4.73       -4.00     17.58 o 
  -9   6  11       52.72       29.19     16.68 o 
  -8   6  11       11.64       30.65     16.91 o 
  -7   6  11      169.94      178.98     12.69 o 
  -6   6  11       48.91       63.49      8.98 o 
  -5   6  11      440.10      475.33     26.02 o 
  -4   6  11      110.62      115.88      7.61 o 
  -3   6  11       42.41       57.63      6.66 o 
  -2   6  11      101.99      121.53      7.61 o 
  -1   6  11       86.43      120.82      8.56 o 
   0   6  11       26.47       12.06      7.38 o 
   1   6  11      484.88      435.18     12.57 o 
   2   6  11       46.93       42.74      9.37 o 
   3   6  11        3.80        3.81      7.88 o 
   4   6  11       29.39       26.17      8.63 o 
   5   6  11       13.02        5.45      8.99 o 
   6   6  11      103.68      113.47     11.05 o 
   7   6  11      244.16      242.49     17.44 o 
   8   6  11        0.27       13.88     12.78 o 
   9   6  11        1.37       18.30     15.43 o 
  10   6  11        0.06        1.58     14.44 o 
  11   6  11       10.90        7.92     15.84 o 
  12   6  11        4.85       22.49     17.15 o 
 -12   7  11        8.83      -37.40     37.59 o 
 -11   7  11        0.44       37.21     37.33 o 
 -10   7  11        0.24       23.85     18.31 o 
  -9   7  11        0.10       10.13     16.78 o 
  -8   7  11        0.14       -3.83     15.97 o 
  -7   7  11       30.46       25.57     14.82 o 
  -6   7  11        0.33        2.35     10.51 o 
  -5   7  11       88.01      103.64     12.26 o 
  -4   7  11       24.19       18.68      7.12 o 
  -3   7  11      345.81      309.32     10.36 o 
  -2   7  11        2.58        4.95      6.88 o 
  -1   7  11       12.67       22.45      8.18 o 
   0   7  11      134.10      157.50     12.68 o 
   1   7  11        5.93        1.09      8.38 o 
   2   7  11        7.81        6.81      8.74 o 
   3   7  11      239.88      289.88     13.76 o 
   4   7  11      157.44      142.14     10.46 o 
   5   7  11        8.19       19.92     15.78 o 
   6   7  11       15.43       18.82     14.07 o 
   7   7  11        0.78      -11.40     11.40 o 
   8   7  11        1.44       29.73     15.33 o 
   9   7  11        1.54       20.29     16.15 o 
  10   7  11        2.25      -13.24     16.65 o 
  11   7  11        0.06       10.54     15.64 o 
 -12   8  11        3.55       -1.06     36.53 o 
 -11   8  11        5.93       11.52     26.21 o 
 -10   8  11        3.36       23.44     25.52 o 
  -9   8  11        6.31       21.35     26.33 o 
  -8   8  11        3.23       -1.94     32.79 o 
  -7   8  11       43.41       54.43     15.30 o 
  -6   8  11        1.69       -7.09     13.71 o 
  -5   8  11      117.84      121.40     12.52 o 
  -4   8  11        1.56        2.07     14.38 o 
  -3   8  11      277.87      314.19     16.45 o 
  -2   8  11        6.75        2.17      7.84 o 
  -1   8  11       72.87       79.79     10.47 o 
   0   8  11        2.59       -4.03     12.66 o 
   1   8  11        4.72       -1.59     10.39 o 
   2   8  11      160.04      172.20     14.25 o 
   3   8  11       46.74       31.66     18.71 o 
   4   8  11        0.89      -11.53     11.53 o 
   5   8  11       44.63       48.30     11.89 o 
   6   8  11        4.63       -6.15     11.40 o 
   7   8  11       60.82       73.72     13.36 o 
   8   8  11        0.06       24.58     13.64 o 
   9   8  11        0.06        6.29     16.59 o 
  10   8  11        4.28        1.54     17.26 o 
  11   8  11        5.06        2.03     21.37 o 
 -11   9  11        4.76        1.95     27.65 o 
 -10   9  11        3.18       17.14     26.43 o 
  -9   9  11        0.19        7.76     24.57 o 
  -8   9  11       34.26       65.54     26.29 o 
  -7   9  11       11.90       25.51     15.42 o 
  -6   9  11        7.38        3.21     14.34 o 
  -5   9  11       44.34       36.36     16.54 o 
  -4   9  11        0.12       14.02     12.25 o 
  -3   9  11        0.48        0.89     12.15 o 
  -2   9  11        8.16       15.46     12.37 o 
  -1   9  11       10.54        3.03     11.86 o 
   0   9  11      182.24      191.95     18.65 o 
   1   9  11       25.14        7.96     11.26 o 
   2   9  11       35.69       25.68     11.99 o 
   3   9  11       15.43        6.67     17.72 o 
   4   9  11        0.55       -0.18     14.45 o 
   5   9  11        0.35       -0.86     15.82 o 
   6   9  11       28.53       33.04     12.83 o 
   7   9  11        2.10        2.80     13.30 o 
   8   9  11        4.87       13.39     14.01 o 
   9   9  11        0.11      -11.67     14.26 o 
  10   9  11        2.25       34.48     29.99 o 
  -9  10  11        4.43      -23.33     23.33 o 
  -8  10  11        3.31        1.69     28.29 o 
  -7  10  11        0.43        6.47     19.16 o 
  -6  10  11        4.23        5.58     18.31 o 
  -5  10  11       13.34      -15.12     17.33 o 
  -4  10  11        2.18        7.29     16.95 o 
  -3  10  11        7.33       -2.58     13.56 o 
  -2  10  11       21.10        7.58     15.67 o 
  -1  10  11       20.60       20.55     14.06 o 
   0  10  11       66.93       77.56     26.75 o 
   1  10  11        0.51        6.10     17.02 o 
   2  10  11        8.58        1.60     17.19 o 
   3  10  11        8.41        7.07     13.73 o 
   4  10  11        0.17       10.87     17.22 o 
   5  10  11        0.81       19.05     20.31 o 
   6  10  11        1.88       13.48     13.81 o 
   7  10  11        1.28       15.64     14.20 o 
   8  10  11        3.68        1.58     15.98 o 
  -8  11  11        3.06       -1.46     36.53 o 
  -7  11  11       11.91        1.92     21.02 o 
  -6  11  11        1.25        5.05     25.90 o 
  -5  11  11        4.70       31.10     19.82 o 
  -4  11  11        3.85      -14.61     18.19 o 
  -3  11  11        0.76       -9.71     14.86 o 
  -2  11  11        7.58      -14.49     14.49 o 
  -1  11  11        8.16      -14.74     14.74 o 
   0  11  11        0.57       -2.52     24.99 o 
   1  11  11       10.00       24.11     18.75 o 
   2  11  11        7.85      -18.22     18.22 o 
   3  11  11        1.38        5.37     19.72 o 
   4  11  11        4.64       13.16     25.95 o 
   5  11  11       11.82        5.43     20.52 o 
   6  11  11        1.58       -8.27     16.00 o 
   7  11  11       11.61       34.87     14.87 o 
  -5  12  11        0.77       27.04     22.28 o 
  -4  12  11        0.86       -5.47     20.93 o 
  -3  12  11       10.59       15.32     16.49 o 
  -2  12  11       13.04       11.94     17.07 o 
  -1  12  11        0.00      -16.46     16.46 o 
   0  12  11        6.77       -4.06     19.35 o 
   1  12  11        0.03       -6.85     20.14 o 
   2  12  11        4.44       12.01     20.91 o 
   3  12  11        0.49        3.58     31.20 o 
   4  12  11        0.23       25.88     22.26 o 
 -15   0  12        0.95        8.72     26.72 o 
 -14   0  12       22.89       -0.50     24.91 o 
 -13   0  12       17.51        9.86     22.98 o 
 -12   0  12       19.40       -7.11     20.26 o 
 -11   0  12      100.87       83.01     20.07 o 
 -10   0  12      134.92      180.29     20.11 o 
  -9   0  12       64.07       70.35     18.11 o 
  -8   0  12      902.29      924.76     36.99 o 
  -7   0  12       50.40       60.65     12.76 o 
  -6   0  12      580.71      586.22     21.58 o 
  -5   0  12      383.65      378.08     19.69 o 
  -3   0  12     5325.13     5294.78    105.47 o 
  -2   0  12      377.08      356.20     31.19 o 
  -1   0  12     4409.18     4469.97     73.94 o 
   0   0  12     5012.78     4891.60     80.68 o 
   1   0  12      372.08      416.41     16.42 o 
   2   0  12     1336.82     1285.97     32.28 o 
   3   0  12      134.76      188.42     11.15 o 
   4   0  12      277.30      258.60     19.45 o 
   5   0  12      105.94      149.24     13.91 o 
   6   0  12      363.66      336.25     16.25 o 
   7   0  12       98.95      122.88     13.82 o 
   8   0  12       35.28      136.03     29.29 o 
   9   0  12       23.27       10.94     17.96 o 
  10   0  12       39.63       37.84     15.23 o 
  11   0  12       11.68        2.99     15.93 o 
  12   0  12       13.09      -27.62     30.10 o 
  13   0  12        0.00      -10.95     19.42 o 
 -14   1  12        3.24       21.26     17.78 o 
 -13   1  12        1.11       -1.71     16.02 o 
 -12   1  12       31.59       16.98     14.62 o 
 -11   1  12       24.22       35.78     16.28 o 
 -10   1  12       49.37       45.16     12.41 o 
  -9   1  12      242.06      280.19     14.34 o 
  -8   1  12      577.35      541.31     16.71 o 
  -7   1  12      115.51      117.34      9.97 o 
  -6   1  12      547.16      559.26     21.41 o 
  -5   1  12      164.41      160.49     11.01 o 
  -4   1  12     1166.62     1173.34     20.81 o 
  -3   1  12       68.57       74.30      6.99 o 
  -2   1  12     1065.80      991.39     16.70 o 
  -1   1  12       40.65       26.80      8.00 o 
   0   1  12      602.79      592.01     14.13 o 
   1   1  12      649.85      636.20     14.97 o 
   2   1  12      523.51      487.18     13.66 o 
   3   1  12       81.25       81.12      7.70 o 
   4   1  12      311.66      287.21     12.74 o 
   5   1  12       42.56       37.14      8.15 o 
   6   1  12        1.37       11.13      7.93 o 
   7   1  12        2.59       10.45      8.34 o 
   8   1  12        0.07       12.29     12.95 o 
   9   1  12        0.15       -7.54      9.58 o 
  10   1  12       26.71        3.72     10.77 o 
  11   1  12        0.15       22.23     11.87 o 
  12   1  12       11.40        5.79     12.24 o 
  13   1  12        0.80      -15.87     15.91 o 
 -14   2  12        7.51        0.16     17.67 o 
 -13   2  12       12.14       16.57     16.27 o 
 -12   2  12       24.40        2.42     14.47 o 
 -11   2  12        6.76        6.31     13.36 o 
 -10   2  12        6.87       27.36     12.13 o 
  -9   2  12       23.29       31.30     14.17 o 
  -8   2  12       47.41       36.99     12.99 o 
  -7   2  12      274.43      283.26     15.90 o 
  -6   2  12        9.40        6.37     11.90 o 
  -5   2  12      385.28      357.26     20.88 o 
  -4   2  12       49.81       60.90      6.25 o 
  -3   2  12      309.06      315.12      9.95 o 
  -2   2  12       35.37       27.71      5.92 o 
  -1   2  12      396.30      397.07     10.36 o 
   0   2  12      354.42      417.34     12.25 o 
   1   2  12      405.08      465.44     27.18 o 
   2   2  12        0.15       -7.39      7.39 o 
   3   2  12      367.50      358.64     19.41 o 
   4   2  12        1.56        0.91      9.54 o 
   5   2  12      203.40      234.10     10.03 o 
   6   2  12      813.50      745.34     15.78 o 
   7   2  12        8.25       -2.94      8.26 o 
   8   2  12       11.95        1.85      8.89 o 
   9   2  12        3.12       -0.84      9.69 o 
  10   2  12       12.32       17.86     10.63 o 
  11   2  12        1.34      -13.44     13.44 o 
  12   2  12        0.07       -6.92     19.83 o 
  13   2  12        1.04      -15.77     15.77 o 
 -14   3  12       16.35        3.93     20.79 o 
 -13   3  12       10.20       13.74     16.68 o 
 -12   3  12       15.26       16.08     14.96 o 
 -11   3  12       13.45        8.42     25.29 o 
 -10   3  12       20.76       11.81     15.04 o 
  -9   3  12      537.80      565.45     22.63 o 
  -8   3  12      128.67      114.73     13.96 o 
  -7   3  12        7.68       18.37     11.64 o 
  -6   3  12      556.01      563.96     15.07 o 
  -5   3  12      765.29      781.29     17.53 o 
  -4   3  12     1955.22     1894.35     27.53 o 
  -3   3  12      461.09      429.59     13.75 o 
  -2   3  12     2008.26     1939.81     28.04 o 
  -1   3  12      177.79      211.36      8.48 o 
   0   3  12      542.15      520.25     13.82 o 
   1   3  12     2208.91     2364.71     43.29 o 
   2   3  12      142.34      158.08     10.56 o 
   3   3  12       72.40       66.42      7.31 o 
   4   3  12        9.52       13.77     18.64 o 
   5   3  12        2.66        1.22      9.17 o 
   6   3  12       35.59       65.49      8.06 o 
   7   3  12       32.82       55.07      8.40 o 
   8   3  12        0.32       -1.78      8.84 o 
   9   3  12        5.52        1.73     11.82 o 
  10   3  12       12.40       -5.32     13.08 o 
  11   3  12        3.47       -2.12     14.02 o 
  12   3  12        3.03       22.09     17.97 o 
  13   3  12        0.74       17.88     17.66 o 
 -14   4  12        5.55       16.31     37.44 o 
 -13   4  12       25.72       40.96     25.73 o 
 -12   4  12       21.46       46.00     24.88 o 
 -11   4  12       64.63       75.05     19.79 o 
 -10   4  12       52.73       59.10     19.71 o 
  -9   4  12       34.25       52.67     14.59 o 
  -8   4  12      136.12      121.62     14.75 o 
  -7   4  12     1193.67     1107.26     28.39 o 
  -6   4  12      593.75      656.13     15.00 o 
  -5   4  12        6.28        9.82      6.87 o 
  -4   4  12      174.12      181.25      8.53 o 
  -3   4  12      555.92      544.45     11.37 o 
  -2   4  12      325.43      283.26      7.93 o 
  -1   4  12     1636.41     1567.42     20.20 o 
   0   4  12      536.91      535.76     12.42 o 
   1   4  12      258.03      288.56     10.81 o 
   2   4  12      808.20      738.27     15.95 o 
   3   4  12     1003.46      917.95     21.89 o 
   4   4  12       39.79       23.56      7.53 o 
   5   4  12       39.01       19.07      9.39 o 
   6   4  12      199.15      198.67     13.40 o 
   7   4  12        0.24      -11.17     11.17 o 
   8   4  12       83.18       72.04     12.36 o 
   9   4  12       51.58       63.20     13.44 o 
  10   4  12        0.73        4.65     13.19 o 
  11   4  12        3.44        2.12     14.27 o 
  12   4  12        0.54        0.53     17.02 o 
  13   4  12       13.60        8.40     20.22 o 
 -13   5  12       15.76       -0.14     24.68 o 
 -12   5  12       23.45       47.17     24.60 o 
 -11   5  12        1.48        3.14     23.46 o 
 -10   5  12        3.14        9.06     19.80 o 
  -9   5  12        0.42        9.25     14.72 o 
  -8   5  12       71.89       82.04     14.05 o 
  -7   5  12      268.07      240.80     14.20 o 
  -6   5  12       21.19       29.95      9.03 o 
  -5   5  12      214.20      203.70     10.02 o 
  -4   5  12       73.60       82.21      6.26 o 
  -3   5  12        5.20        0.37      5.33 o 
  -2   5  12       80.34       80.08      6.67 o 
  -1   5  12      621.36      644.73     16.56 o 
   0   5  12       80.92       56.76      7.24 o 
   1   5  12       15.19        6.86      5.68 o 
   2   5  12      272.05      276.30      9.76 o 
   3   5  12       37.67       24.16      6.52 o 
   4   5  12      357.56      380.35     13.42 o 
   5   5  12       11.38        6.59     10.52 o 
   6   5  12       36.34       37.54     11.19 o 
   7   5  12       49.77       62.45     12.78 o 
   8   5  12        0.02        0.23     12.78 o 
   9   5  12        2.12        1.41     12.22 o 
  10   5  12       10.23       15.34     13.64 o 
  11   5  12        0.83       28.76     19.49 o 
  12   5  12        1.21       10.62     17.44 o 
 -13   6  12        0.39      -18.84     24.74 o 
 -12   6  12       28.15       51.10     25.12 o 
 -11   6  12        7.17       47.95     23.60 o 
 -10   6  12       24.78       15.38     21.90 o 
  -9   6  12        8.82       13.73     16.76 o 
  -8   6  12       14.78        6.20     15.34 o 
  -7   6  12      145.51      121.93     15.79 o 
  -6   6  12      115.21      129.70     10.56 o 
  -5   6  12       38.56       49.28      8.59 o 
  -4   6  12      467.31      469.21     11.92 o 
  -3   6  12       35.52       34.65      6.97 o 
  -2   6  12        0.12       -6.31      6.31 o 
  -1   6  12      596.65      581.62     21.28 o 
   0   6  12        2.63       -6.78      7.59 o 
   1   6  12      122.14      131.46      9.77 o 
   2   6  12       66.12       71.79      8.72 o 
   3   6  12        9.76       24.11      8.76 o 
   4   6  12      186.54      145.27     10.77 o 
   5   6  12       31.70       38.01      9.87 o 
   6   6  12        1.08       19.56     11.57 o 
   7   6  12       97.29       90.37     13.63 o 
   8   6  12       75.78      109.29     14.93 o 
   9   6  12        0.40       -5.76     15.75 o 
  10   6  12        1.42       -0.75     18.81 o 
  11   6  12        0.02        2.60     16.49 o 
  12   6  12        3.97       -3.12     21.69 o 
 -12   7  12        6.31       -4.51     38.86 o 
 -11   7  12        7.05       64.61     40.05 o 
 -10   7  12        0.08       -5.85     22.32 o 
  -9   7  12       74.18       98.41     19.01 o 
  -8   7  12        7.60      -16.24     16.24 o 
  -7   7  12        4.02      -11.02     11.02 o 
  -6   7  12       13.72       18.73     11.11 o 
  -5   7  12        9.85       35.39     10.83 o 
  -4   7  12       13.53       15.20      7.44 o 
  -3   7  12       57.19       64.89      7.92 o 
  -2   7  12        6.22        1.09      7.03 o 
  -1   7  12      968.57      968.05     19.37 o 
   0   7  12      167.65      144.56     11.43 o 
   1   7  12      687.56      643.94     19.38 o 
   2   7  12       27.58       24.84      9.72 o 
   3   7  12        3.56        3.44      8.81 o 
   4   7  12       91.30       80.36     10.54 o 
   5   7  12       42.64       46.15     10.47 o 
   6   7  12        0.64       10.15     15.01 o 
   7   7  12       26.75       36.30     12.36 o 
   8   7  12       12.66       24.15     15.74 o 
   9   7  12        0.00      -15.87     15.87 o 
  10   7  12        0.84       33.76     18.00 o 
  11   7  12        8.23        3.61     16.76 o 
 -11   8  12        5.11       -7.90     37.58 o 
 -10   8  12        0.32       18.93     26.53 o 
  -9   8  12        1.22        1.83     39.71 o 
  -8   8  12        1.68        5.27     22.64 o 
  -7   8  12       14.85       15.58     14.10 o 
  -6   8  12        1.75      -11.64     11.64 o 
  -5   8  12        9.38       11.30     11.21 o 
  -4   8  12        0.08       -0.69     10.90 o 
  -3   8  12        5.51        0.01      9.05 o 
  -2   8  12       38.58       32.59      8.71 o 
  -1   8  12       15.68       20.13      8.52 o 
   0   8  12       56.78       63.17     11.13 o 
   1   8  12       38.76       45.02     10.02 o 
   2   8  12        9.57       19.22     11.87 o 
   3   8  12      119.96      123.62     13.81 o 
   4   8  12        1.17        7.75     13.81 o 
   5   8  12        3.15       15.92     11.68 o 
   6   8  12        4.18        4.97     12.08 o 
   7   8  12        0.23       20.33     14.90 o 
   8   8  12        0.07        7.25     16.39 o 
   9   8  12        7.29        8.06     17.09 o 
  10   8  12        0.61      -17.93     17.93 o 
 -10   9  12        0.19       40.45     26.51 o 
  -9   9  12        1.02       37.00     57.36 o 
  -8   9  12       21.48       56.04     24.02 o 
  -7   9  12        3.19      -21.84     22.73 o 
  -6   9  12       13.01       29.97     17.01 o 
  -5   9  12        5.38       13.87     16.40 o 
  -4   9  12        5.02        0.43     15.61 o 
  -3   9  12       32.22       28.82     12.76 o 
  -2   9  12       24.02       42.20     13.14 o 
  -1   9  12      169.65      153.51     14.99 o 
   0   9  12       70.68      107.64     29.23 o 
   1   9  12        4.16        0.41     12.55 o 
   2   9  12       35.81       42.18     18.12 o 
   3   9  12        3.34       10.58     12.85 o 
   4   9  12       10.62        8.20     13.27 o 
   5   9  12       25.13       40.13     12.72 o 
   6   9  12        7.05       22.77     13.58 o 
   7   9  12        1.37      -13.02     13.02 o 
   8   9  12        0.02        7.67     13.93 o 
   9   9  12        0.15       -7.10     17.08 o 
  -9  10  12        1.29       39.67     35.30 o 
  -8  10  12        2.36        1.59     34.21 o 
  -7  10  12       11.56       28.80     26.30 o 
  -6  10  12        0.05       -1.69     20.44 o 
  -5  10  12        1.85        3.04     17.55 o 
  -4  10  12        1.73      -11.16     17.07 o 
  -3  10  12        0.69        6.79     13.86 o 
  -2  10  12        3.57       -6.76     15.57 o 
  -1  10  12        2.31        7.78     14.47 o 
   0  10  12       22.47       35.84     31.08 o 
   1  10  12        1.85      -14.41     16.99 o 
   2  10  12       30.09       36.32     17.75 o 
   3  10  12       14.92       21.19     14.38 o 
   4  10  12        0.44       14.59     14.57 o 
   5  10  12        6.34       19.14     13.40 o 
   6  10  12       13.74       16.83     13.77 o 
   7  10  12        4.25       -1.58     14.63 o 
   8  10  12        2.46       -8.69     15.35 o 
  -7  11  12        0.41       10.94     21.12 o 
  -6  11  12       25.38       60.67     21.62 o 
  -5  11  12        6.95        0.56     19.63 o 
  -4  11  12        0.42       18.80     28.40 o 
  -3  11  12        0.74       -4.28     15.55 o 
  -2  11  12        0.02       26.26     15.53 o 
  -1  11  12        2.93       -2.62     15.31 o 
   0  11  12        0.46        4.16     19.49 o 
   1  11  12        0.09       20.98     31.54 o 
   2  11  12       16.96       22.99     20.14 o 
   3  11  12       14.51        1.28     19.92 o 
   4  11  12        8.91       18.20     24.88 o 
   5  11  12        3.86       11.77     21.51 o 
   6  11  12        1.51       19.19     15.21 o 
  -4  12  12        5.29       18.49     29.74 o 
  -3  12  12        0.00      -10.01     20.48 o 
  -2  12  12        9.57       35.33     22.10 o 
  -1  12  12        3.79        9.97     17.11 o 
   0  12  12        0.21        7.07     17.46 o 
   1  12  12        0.35      -11.50     20.49 o 
   2  12  12        2.83        2.66     21.30 o 
   3  12  12        4.56       34.52     27.82 o 
 -14   1  13        0.41      -20.39     20.39 o 
 -13   1  13       11.16       40.24     16.76 o 
 -12   1  13      164.32      159.89     16.97 o 
 -11   1  13       76.06      112.74     14.96 o 
 -10   1  13       77.15      106.25     13.67 o 
  -9   1  13       53.59       44.02     13.50 o 
  -8   1  13      179.94      227.84     13.25 o 
  -7   1  13     4675.93     4450.87     78.47 o 
  -6   1  13      595.14      595.98     19.42 o 
  -5   1  13      448.69      442.54     14.55 o 
  -4   1  13       11.32        7.31      6.70 o 
  -3   1  13     2587.90     2491.25     38.29 o 
  -2   1  13     1775.24     1687.32     27.97 o 
  -1   1  13      864.77      818.08     17.18 o 
   0   1  13       51.48       45.65      7.78 o 
   1   1  13       34.74       36.70      9.64 o 
   2   1  13     1018.55     1100.78     26.05 o 
   3   1  13      334.86      290.66     10.50 o 
   4   1  13       11.02       -3.04      7.34 o 
   5   1  13       10.14        5.97      6.98 o 
   6   1  13       27.83       13.01      9.79 o 
   7   1  13       35.40       34.50      9.00 o 
   8   1  13        6.73        6.55      9.08 o 
   9   1  13       10.62       13.99     10.14 o 
  10   1  13        4.41       -4.85     10.75 o 
  11   1  13        7.46        8.65     12.60 o 
  12   1  13        0.06      -12.87     12.87 o 
  13   1  13        0.63      -16.18     16.18 o 
 -14   2  13        0.09      -17.24     19.28 o 
 -13   2  13       16.06       17.38     16.87 o 
 -12   2  13        2.26      -14.62     14.62 o 
 -11   2  13      203.39      206.24     16.29 o 
 -10   2  13      102.29      127.46     17.41 o 
  -9   2  13      431.78      458.83     21.15 o 
  -8   2  13      234.12      271.92     16.77 o 
  -7   2  13        5.62       -5.00     11.66 o 
  -6   2  13      705.89      690.01     31.35 o 
  -5   2  13      746.10      722.83     16.55 o 
  -4   2  13      813.05      840.84     16.58 o 
  -3   2  13      152.34      162.77      7.89 o 
  -2   2  13     1443.63     1359.75     21.53 o 
  -1   2  13     1360.06     1371.26     32.03 o 
   0   2  13      522.79      521.56     14.29 o 
   1   2  13     1562.15     1537.28     27.07 o 
   2   2  13      892.77      779.39     17.63 o 
   3   2  13      198.27      214.87     16.11 o 
   4   2  13      172.94      146.61     11.99 o 
   5   2  13        0.02       12.01      7.30 o 
   6   2  13      158.60      153.87      9.62 o 
   7   2  13       26.69       -4.43     11.69 o 
   8   2  13        8.64        6.81      9.42 o 
   9   2  13       13.47        5.93     10.15 o 
  10   2  13       12.32        7.69     11.05 o 
  11   2  13        8.07      -13.66     13.66 o 
  12   2  13        1.35       -5.43     15.07 o 
  13   2  13        0.52       -7.09     16.41 o 
 -14   3  13        0.99       -7.34     20.78 o 
 -13   3  13        1.81      -16.65     16.65 o 
 -12   3  13       32.38       34.75     18.88 o 
 -11   3  13       60.11       36.08     17.51 o 
 -10   3  13       81.28      110.14     16.86 o 
  -9   3  13       89.41      100.33     15.56 o 
  -8   3  13      175.80      146.29     15.65 o 
  -7   3  13      117.10       99.15     13.68 o 
  -6   3  13      172.96      152.65     22.28 o 
  -5   3  13      266.04      272.03     14.84 o 
  -4   3  13      371.62      347.31     13.63 o 
  -3   3  13      369.76      382.01     11.31 o 
  -2   3  13        3.30       23.01     11.12 o 
  -1   3  13      168.83      183.08      8.61 o 
   0   3  13      237.74      211.65     10.19 o 
   1   3  13       55.12       68.98     14.01 o 
   2   3  13       21.98       28.61      8.13 o 
   3   3  13      816.12      811.94     17.01 o 
   4   3  13       17.51       16.76      7.18 o 
   5   3  13       42.02       38.15     10.49 o 
   6   3  13       17.99       22.29      8.59 o 
   7   3  13       97.57       97.98      9.69 o 
   8   3  13        8.09       14.73      9.48 o 
   9   3  13        1.70       11.42     12.43 o 
  10   3  13        0.09       14.20     13.80 o 
  11   3  13        3.56       -0.47     14.61 o 
  12   3  13        0.25       20.00     19.52 o 
  13   3  13        2.88      -12.18     16.45 o 
 -14   4  13       13.61      -25.34     41.75 o 
 -13   4  13        7.74      -10.40     25.02 o 
 -12   4  13       11.38       -5.62     35.39 o 
 -11   4  13       79.43       51.39     17.94 o 
 -10   4  13       70.91       69.53     16.80 o 
  -9   4  13       62.68       55.90     15.21 o 
  -8   4  13       24.59       -0.85     13.43 o 
  -7   4  13       28.51       17.29     12.74 o 
  -6   4  13      272.91      293.05     12.83 o 
  -5   4  13        9.51       20.20      9.24 o 
  -4   4  13      958.95      898.17     15.19 o 
  -3   4  13      524.35      557.53     11.84 o 
  -2   4  13       54.08       74.23      6.45 o 
  -1   4  13      733.52      798.28     14.26 o 
   0   4  13      576.18      598.49     13.48 o 
   1   4  13      305.37      325.01      9.86 o 
   2   4  13       86.84      109.59      7.78 o 
   3   4  13       61.39       67.23      7.17 o 
   4   4  13        0.12        2.29      7.64 o 
   5   4  13       47.65       66.32      8.85 o 
   6   4  13       53.58       18.50     11.33 o 
   7   4  13        4.73       13.36     12.38 o 
   8   4  13       18.66        8.14     11.65 o 
   9   4  13       71.48       44.22     13.32 o 
  10   4  13       20.30       16.10     14.67 o 
  11   4  13        9.77        9.43     15.06 o 
  12   4  13        1.76        2.87     15.85 o 
 -13   5  13        5.54      -15.77     26.39 o 
 -12   5  13       11.32        1.30     24.96 o 
 -11   5  13        4.93       -8.20     26.88 o 
 -10   5  13       57.30       78.63     22.58 o 
  -9   5  13       29.40       49.55     16.00 o 
  -8   5  13       20.91       25.87     22.52 o 
  -7   5  13      188.70      191.11     16.17 o 
  -6   5  13       18.66       27.84      8.70 o 
  -4   5  13      197.19      163.79      8.00 o 
  -3   5  13      137.27      170.60      7.52 o 
  -2   5  13       22.29       19.90      5.81 o 
  -1   5  13      205.73      232.95      8.27 o 
   0   5  13     1042.35     1013.70     17.04 o 
   1   5  13        5.78       11.24      6.14 o 
   2   5  13      585.53      555.29     12.11 o 
   3   5  13      173.37      141.29      9.58 o 
   4   5  13       55.94       51.61     10.95 o 
   5   5  13        1.33       -6.90     18.93 o 
   6   5  13       13.49        5.95     11.85 o 
   7   5  13       22.14       28.85     13.31 o 
   8   5  13        3.57       27.27     12.94 o 
   9   5  13        9.79       13.69     14.16 o 
  10   5  13        0.03        7.39     13.87 o 
  11   5  13        0.12      -10.74     16.61 o 
  12   5  13        1.58       -1.66     18.11 o 
 -12   6  13       13.90        9.63     25.83 o 
 -11   6  13        1.44      -11.84     24.51 o 
 -10   6  13        2.07        2.81     22.97 o 
  -9   6  13       78.46       61.65     44.40 o 
  -8   6  13       26.41       62.43     20.73 o 
  -7   6  13        0.16       25.01     17.53 o 
  -6   6  13       25.78       13.60      8.99 o 
  -5   6  13      294.16      246.19     13.81 o 
  -4   6  13        0.43        7.78      6.72 o 
  -3   6  13      315.93      290.55     10.15 o 
  -2   6  13      139.43      122.84      7.50 o 
  -1   6  13        4.66        7.45      6.32 o 
   0   6  13      143.37      127.15      8.61 o 
   1   6  13      108.69      107.01      7.78 o 
   2   6  13      769.04      824.22     21.04 o 
   3   6  13        6.71        2.89      8.30 o 
   4   6  13      157.20      154.08     11.64 o 
   5   6  13      109.21      103.19     12.94 o 
   6   6  13        4.34        2.72     12.12 o 
   7   6  13       27.37       27.74     16.38 o 
   8   6  13        0.69       27.34     14.13 o 
   9   6  13       12.39      -10.35     16.63 o 
  10   6  13        0.01      -17.08     17.08 o 
  11   6  13        8.21        6.51     17.12 o 
 -12   7  13        6.92       68.25     42.65 o 
 -11   7  13        6.87       19.77     24.56 o 
 -10   7  13        2.10       28.21     23.62 o 
  -9   7  13        0.25       -4.28     27.36 o 
  -8   7  13        5.78       19.48     16.88 o 
  -7   7  13        0.96       13.93     15.51 o 
  -6   7  13       29.79       43.73     11.68 o 
  -5   7  13       23.45       23.31     10.79 o 
  -4   7  13       58.53       76.66     11.65 o 
  -3   7  13       30.25       39.34      8.03 o 
  -2   7  13       15.32       25.58      7.92 o 
  -1   7  13       38.95       30.78      7.99 o 
   0   7  13      400.19      408.63     20.09 o 
   1   7  13       45.12       60.83      8.51 o 
   2   7  13      193.56      210.13     11.63 o 
   3   7  13      213.27      223.65     12.28 o 
   4   7  13       20.58       38.53     13.58 o 
   5   7  13        8.27        5.45     10.34 o 
   6   7  13      101.33       98.67     11.81 o 
   7   7  13        3.91       15.58     15.32 o 
   8   7  13        0.11        9.98     18.76 o 
   9   7  13        6.83        0.55     17.15 o 
  10   7  13        0.26        1.88     17.84 o 
  11   7  13        0.36       22.38     19.30 o 
 -11   8  13        0.26       42.06     42.55 o 
 -10   8  13        0.65       78.92     41.16 o 
  -9   8  13        1.82       48.66     30.37 o 
  -8   8  13       21.58       41.71     24.28 o 
  -7   8  13        0.05       13.54     15.97 o 
  -6   8  13        5.84        6.83     11.78 o 
  -5   8  13       23.62       39.22     19.50 o 
  -4   8  13        2.84        2.97     11.41 o 
  -3   8  13       12.26       13.45     10.52 o 
  -2   8  13      146.47      162.29     10.61 o 
  -1   8  13       42.88       51.42      9.38 o 
   0   8  13        8.95       -0.71     10.33 o 
   1   8  13       41.58       43.71     10.91 o 
   2   8  13       65.09       54.31      9.87 o 
   3   8  13      145.71      141.33     13.26 o 
   4   8  13        0.16       -8.46     11.29 o 
   5   8  13        3.69        1.61     11.91 o 
   6   8  13       45.48       44.82     15.74 o 
   7   8  13       26.75       15.49     13.67 o 
   8   8  13       14.18       22.30     17.17 o 
   9   8  13        6.96       10.60     18.11 o 
  10   8  13        1.44        0.26     18.48 o 
 -10   9  13        0.67      -34.43     34.43 o 
  -9   9  13        0.52        1.84     26.65 o 
  -8   9  13        5.40       29.26     53.80 o 
  -7   9  13        6.33       14.64     22.83 o 
  -6   9  13        1.29       35.49     16.04 o 
  -5   9  13        6.90       -4.46     16.24 o 
  -4   9  13       30.29       26.29     16.53 o 
  -3   9  13        9.22       -1.54     24.40 o 
  -2   9  13       13.14       29.74     13.34 o 
  -1   9  13        0.87      -15.59     15.59 o 
   0   9  13       18.51       24.06     13.66 o 
   1   9  13       31.99       29.51     16.97 o 
   2   9  13        2.61      -12.47     12.47 o 
   3   9  13       74.27       75.89     13.01 o 
   4   9  13        7.09      -14.32     14.32 o 
   5   9  13        8.89        0.66     12.97 o 
   6   9  13        0.42       -6.25     13.23 o 
   7   9  13        0.26       19.61     16.38 o 
   8   9  13        0.10       -0.24     16.86 o 
   9   9  13        2.53      -16.37     17.83 o 
  -8  10  13        2.26       15.80     33.85 o 
  -7  10  13        4.20       14.07     19.10 o 
  -6  10  13        0.26       -8.10     21.00 o 
  -5  10  13        0.03        9.50     26.79 o 
  -4  10  13        3.82        2.04     17.70 o 
  -3  10  13        8.13       -4.45     14.54 o 
  -2  10  13        4.44       24.41     14.55 o 
  -1  10  13        0.23       -5.20     13.75 o 
   0  10  13        2.33       12.95     14.83 o 
   1  10  13        1.57        1.11     16.96 o 
   2  10  13        1.28        8.22     18.15 o 
   3  10  13       37.10       59.16     15.04 o 
   4  10  13        2.71       28.77     13.41 o 
   5  10  13       19.28       24.73     14.31 o 
   6  10  13        0.43       12.82     14.43 o 
   7  10  13        0.44        2.72     14.88 o 
  -7  11  13        6.83       25.65     22.04 o 
  -6  11  13        3.17       -6.14     19.82 o 
  -5  11  13        0.59       47.79     21.54 o 
  -4  11  13        1.32        5.82     19.77 o 
  -3  11  13        0.15      -18.99     18.99 o 
  -2  11  13        0.15      -10.67     15.20 o 
  -1  11  13        1.91        1.04     16.34 o 
   0  11  13        0.14       14.44     16.49 o 
   1  11  13        0.62      -14.86     19.38 o 
   2  11  13        4.87       17.18     20.21 o 
   3  11  13        0.46      -19.51     19.51 o 
   4  11  13        2.68        7.38     21.44 o 
   5  11  13        0.30      -12.33     17.54 o 
  -3  12  13        2.25       -5.17     21.07 o 
  -2  12  13        0.35      -15.13     16.72 o 
  -1  12  13        0.55      -17.08     17.08 o 
   0  12  13       12.65       23.06     18.88 o 
   1  12  13       22.56       29.78     18.49 o 
   2  12  13        9.92       10.73     52.40 o 
 -14   0  14       32.14       20.57     26.85 o 
 -13   0  14       68.43       39.33     24.05 o 
 -12   0  14       53.21       91.03     27.76 o 
 -11   0  14       11.51       15.50     19.97 o 
 -10   0  14      213.10      167.34     28.34 o 
  -9   0  14      800.31      705.24     45.45 o 
  -8   0  14        1.73        3.96     24.74 o 
  -7   0  14      570.30      581.17     29.55 o 
  -6   0  14      207.91      273.58     30.11 o 
  -5   0  14       55.71       74.74     11.97 o 
  -4   0  14     1372.81     1370.86     32.85 o 
  -2   0  14       32.39       41.77      9.47 o 
  -1   0  14        1.68        3.90      9.29 o 
   0   0  14     1921.34     1979.59     42.33 o 
   1   0  14      384.17      378.12     14.40 o 
   2   0  14      957.12      909.96     28.48 o 
   3   0  14      572.87      574.91     25.31 o 
   4   0  14      105.05       93.56     11.71 o 
   5   0  14       49.70       27.60     16.19 o 
   6   0  14       14.01       33.36     12.03 o 
   7   0  14       40.04       35.97     13.49 o 
   8   0  14        2.14        6.68     13.81 o 
   9   0  14       75.02       97.91     16.79 o 
  10   0  14        0.36       -6.15     16.50 o 
  11   0  14       21.41       21.77     19.17 o 
  12   0  14        0.73      -38.82     38.82 o 
  13   0  14        6.14       40.42     21.31 o 
 -14   1  14        0.32      -21.01     21.01 o 
 -13   1  14        9.15       15.96     16.93 o 
 -12   1  14        0.24       17.15     15.68 o 
 -11   1  14        9.35       11.50     14.07 o 
 -10   1  14      103.85      104.27     26.01 o 
  -9   1  14       64.24       73.19     13.42 o 
  -8   1  14      518.25      476.78     20.81 o 
  -7   1  14        1.24      -11.45     11.45 o 
  -6   1  14      280.54      266.25     19.86 o 
  -5   1  14     1600.24     1575.75     39.71 o 
  -4   1  14      296.79      348.49     14.97 o 
  -3   1  14     1077.06     1056.73     20.61 o 
  -2   1  14       87.58       99.72     12.46 o 
  -1   1  14        3.46        4.58      7.11 o 
   0   1  14       61.07       57.07      8.23 o 
   1   1  14       18.57        6.50      7.76 o 
   2   1  14      598.42      566.99     16.18 o 
   3   1  14       64.54       78.82      8.50 o 
   4   1  14       65.70       93.53      9.20 o 
   5   1  14      272.56      252.51     10.61 o 
   6   1  14        5.56       -4.93      8.15 o 
   7   1  14        5.43       -2.36      8.72 o 
   8   1  14        0.30        7.17      9.60 o 
   9   1  14        1.50       13.58     10.74 o 
  10   1  14        1.32       -1.78     12.40 o 
  11   1  14        0.86       -0.83     12.32 o 
  12   1  14        0.84        5.64     17.21 o 
  13   1  14        0.64      -10.87     16.90 o 
 -14   2  14        7.19      -14.78     18.26 o 
 -13   2  14       16.70        2.81     19.77 o 
 -12   2  14        9.68       -4.80     15.15 o 
 -11   2  14       14.06       20.48     17.12 o 
 -10   2  14        0.03        0.14     16.06 o 
  -9   2  14      275.84      253.02     17.98 o 
  -8   2  14        7.46        2.96     18.32 o 
  -7   2  14       67.39       67.33     13.19 o 
  -6   2  14       41.57       17.83     11.53 o 
  -5   2  14       21.28       20.13      8.13 o 
  -4   2  14       32.58       22.75      7.78 o 
  -3   2  14        4.03       -3.29      6.58 o 
  -2   2  14        6.82      -15.07     15.07 o 
  -1   2  14      117.48      154.66     39.01 o 
   0   2  14      142.80      173.93     13.74 o 
   1   2  14      346.58      325.96     14.36 o 
   2   2  14      374.46      465.32     14.74 o 
   3   2  14        0.38       -1.46     12.00 o 
   4   2  14        3.77        6.66      9.72 o 
   5   2  14       36.94       33.69     10.56 o 
   6   2  14        1.58       -7.30      8.23 o 
   7   2  14       59.03       52.53     10.30 o 
   8   2  14       29.37       31.58     13.05 o 
   9   2  14       65.56       71.25     11.41 o 
  10   2  14        3.32        6.55     11.28 o 
  11   2  14        1.49      -14.48     14.48 o 
  12   2  14        0.63       -9.26     15.90 o 
 -14   3  14        0.30        8.90     21.01 o 
 -13   3  14        1.13      -13.43     20.32 o 
 -12   3  14       19.75       -5.99     19.27 o 
 -11   3  14       27.47       24.21     17.42 o 
 -10   3  14      129.90      157.18     17.92 o 
  -9   3  14       49.35       32.64     15.01 o 
  -8   3  14      341.08      338.90     19.13 o 
  -7   3  14        4.00       -4.65     12.42 o 
  -6   3  14      351.29      380.31     17.71 o 
  -5   3  14     1281.39     1298.10     24.87 o 
  -4   3  14      314.01      314.33     10.66 o 
  -3   3  14      303.77      293.10     10.45 o 
  -2   3  14       42.11       46.38      7.42 o 
  -1   3  14      323.11      329.62     14.00 o 
   0   3  14        4.68       12.28      7.94 o 
   1   3  14       74.63       93.98     16.47 o 
   2   3  14      575.47      529.82     14.08 o 
   3   3  14       38.61       60.02     10.11 o 
   4   3  14      286.15      285.47     11.92 o 
   5   3  14        1.26        4.10     11.17 o 
   6   3  14        2.33       16.66     16.20 o 
   7   3  14        2.38       -8.97      8.97 o 
   8   3  14       57.64       53.17     10.20 o 
   9   3  14       11.34       18.48     13.25 o 
  10   3  14        0.62      -13.86     13.86 o 
  11   3  14        6.67       15.32     15.20 o 
  12   3  14        0.12      -13.44     21.58 o 
 -13   4  14        0.05       23.95     39.89 o 
 -12   4  14        5.54        5.59     32.23 o 
 -11   4  14       25.44       54.54     18.51 o 
 -10   4  14       30.01       29.70     17.02 o 
  -9   4  14      113.72      135.21     23.90 o 
  -8   4  14        3.64       24.86     14.44 o 
  -7   4  14      236.83      251.80     17.24 o 
  -6   4  14      722.11      785.83     23.65 o 
  -5   4  14        2.24       15.20      8.73 o 
  -4   4  14     1816.00     1668.32     29.78 o 
  -3   4  14       70.34       58.39      7.62 o 
  -2   4  14      323.18      350.85     12.23 o 
  -1   4  14       51.68       45.58      6.57 o 
   0   4  14      195.47      153.69     10.08 o 
   1   4  14      179.15      150.69      8.67 o 
   2   4  14      101.02       99.76      7.64 o 
   3   4  14      363.10      356.23     10.97 o 
   4   4  14      170.25      186.59     10.37 o 
   5   4  14       25.00       28.63      7.82 o 
   6   4  14       22.43       20.88     12.04 o 
   7   4  14       54.23       42.30     12.72 o 
   8   4  14       26.97        3.80     14.23 o 
   9   4  14       28.85       20.80     13.66 o 
  10   4  14       15.61       29.17     18.24 o 
  11   4  14        1.25      -11.52     15.06 o 
  12   4  14        4.57       -7.32     16.14 o 
 -13   5  14        0.06        6.85     26.79 o 
 -12   5  14        0.05        9.14     32.41 o 
 -11   5  14        1.59      -23.63     23.63 o 
 -10   5  14        2.43       -5.44     21.99 o 
  -9   5  14        5.77      -14.89     14.89 o 
  -8   5  14       11.49       27.16     15.88 o 
  -7   5  14        0.92      -12.94     12.94 o 
  -6   5  14        5.16       21.61     14.21 o 
  -5   5  14      113.48      120.24     10.84 o 
  -4   5  14        1.71       -8.06      8.06 o 
  -3   5  14      279.67      256.63      9.63 o 
  -2   5  14        5.64       10.05      6.71 o 
  -1   5  14      168.87      166.60      9.91 o 
   0   5  14       13.17        3.55      7.71 o 
   1   5  14       21.95       20.31      9.69 o 
   2   5  14        5.46       -6.15      7.08 o 
   3   5  14       39.78       66.53      7.98 o 
   4   5  14        2.92        6.42     10.58 o 
   5   5  14       98.31      120.67     23.73 o 
   6   5  14       28.74       26.14     12.59 o 
   7   5  14        0.42        6.91     13.22 o 
   8   5  14      133.13      150.57     16.27 o 
   9   5  14       13.78      -14.30     14.30 o 
  10   5  14       41.16       44.02     14.59 o 
  11   5  14        3.58       24.61     17.43 o 
 -12   6  14        0.46      -14.51     25.66 o 
 -11   6  14        0.39      -13.10     24.74 o 
 -10   6  14        6.35      -10.65     22.87 o 
  -9   6  14       67.31       63.67     22.61 o 
  -8   6  14        0.25       14.16     20.39 o 
  -7   6  14       79.64       78.50     15.18 o 
  -6   6  14      209.73      189.63     15.32 o 
  -5   6  14      212.39      208.37     20.85 o 
  -4   6  14       18.09       24.06      8.79 o 
  -3   6  14       15.85        8.53      6.49 o 
  -2   6  14       74.96       89.30      7.58 o 
  -1   6  14       16.57       30.84      6.95 o 
   0   6  14       73.61       73.98      8.36 o 
   1   6  14       22.11       19.08      7.88 o 
   2   6  14      101.85       94.82     10.08 o 
   3   6  14        3.66       -0.72      9.38 o 
   4   6  14        1.26       -7.55     11.34 o 
   5   6  14       52.38       41.29     12.70 o 
   6   6  14       22.37       34.02     18.72 o 
   7   6  14       15.69       21.55     13.17 o 
   8   6  14        0.10       27.61     14.07 o 
   9   6  14        1.00       10.99     15.08 o 
  10   6  14        7.05        0.49     18.31 o 
  11   6  14        1.41      -11.50     17.30 o 
 -11   7  14        1.08       -9.58     25.06 o 
 -10   7  14        8.44        1.26     24.96 o 
  -9   7  14        0.76       30.48     23.01 o 
  -8   7  14       30.40       43.71     27.15 o 
  -7   7  14        8.27       16.85     26.09 o 
  -6   7  14       22.85       55.52     18.68 o 
  -5   7  14      129.72      126.93     13.12 o 
  -4   7  14        0.06        5.17      8.82 o 
  -3   7  14      233.04      202.97     11.19 o 
  -2   7  14        0.31       -7.06      7.06 o 
  -1   7  14      301.63      322.14     20.20 o 
   0   7  14       98.64       99.44     10.12 o 
   1   7  14       42.06       35.42      9.83 o 
   2   7  14       54.97       55.63      9.13 o 
   3   7  14       19.36       14.14     10.32 o 
   4   7  14      218.35      221.01     13.24 o 
   5   7  14       10.70        4.95     12.52 o 
   6   7  14       48.11       54.44     13.85 o 
   7   7  14        6.63       27.83     18.74 o 
   8   7  14        5.73       38.06     16.92 o 
   9   7  14        4.89       26.07     17.87 o 
  10   7  14        3.80       -1.00     18.89 o 
 -11   8  14        0.68        3.65     42.29 o 
 -10   8  14        2.46      -39.47     39.47 o 
  -9   8  14        0.43        6.89     40.25 o 
  -8   8  14        0.72       -4.79     18.52 o 
  -7   8  14        0.08       -3.31     16.85 o 
  -6   8  14        6.06       -2.81     12.48 o 
  -5   8  14        0.18        8.36     12.17 o 
  -4   8  14       23.03       17.90     11.76 o 
  -3   8  14        0.52        8.95     10.63 o 
  -2   8  14       14.92       22.21      9.29 o 
  -1   8  14       16.16       13.96      9.32 o 
   0   8  14        7.34        4.65      9.62 o 
   1   8  14        1.43       -7.01      9.95 o 
   2   8  14       47.14       42.48     10.19 o 
   3   8  14       79.97       84.98     11.29 o 
   4   8  14       48.17       83.40     24.00 o 
   5   8  14        0.37        0.40     12.25 o 
   6   8  14       14.38       35.61     13.64 o 
   7   8  14       13.14       41.47     16.25 o 
   8   8  14        2.01        2.25     17.47 o 
   9   8  14        0.71       15.88     22.90 o 
  -9   9  14        1.56        7.19     40.65 o 
  -8   9  14        0.25        2.75     27.17 o 
  -7   9  14        6.97      -23.49     23.49 o 
  -6   9  14       11.37        2.33     16.17 o 
  -5   9  14        1.68       23.99     17.87 o 
  -4   9  14        1.28       -3.24     16.18 o 
  -3   9  14        8.07       29.90     20.77 o 
  -2   9  14       16.35       22.82     13.60 o 
  -1   9  14       71.08       71.33     14.67 o 
   0   9  14       50.14       54.50     14.80 o 
   1   9  14        9.39       24.75     14.72 o 
   2   9  14        0.56       12.79     11.67 o 
   3   9  14        3.47        9.55     12.11 o 
   4   9  14        6.35        6.34     12.68 o 
   5   9  14       30.75       48.48     14.15 o 
   6   9  14        1.26        7.91     13.99 o 
   7   9  14        1.67        3.75     17.18 o 
   8   9  14        0.70       22.89     18.12 o 
  -8  10  14        9.95       49.28     36.66 o 
  -7  10  14       16.84       41.68     32.68 o 
  -6  10  14        5.17       56.41     37.23 o 
  -5  10  14       33.08       15.64     19.49 o 
  -4  10  14        0.79        9.58     18.62 o 
  -3  10  14        1.82       17.86     18.82 o 
  -2  10  14        3.04       -3.82     14.74 o 
  -1  10  14        1.39        3.54     14.84 o 
   0  10  14       26.62       26.42     15.81 o 
   1  10  14       26.17       20.92     15.28 o 
   2  10  14       30.96       57.49     19.42 o 
   3  10  14       51.08       61.02     13.64 o 
   4  10  14        0.11       -4.27     13.55 o 
   5  10  14        9.39        9.97     14.08 o 
   6  10  14        0.84      -14.38     14.38 o 
   7  10  14        0.81        6.95     15.31 o 
  -6  11  14        0.20       14.89     20.95 o 
  -5  11  14        0.08       -7.84     28.73 o 
  -4  11  14        0.24      -19.14     19.14 o 
  -3  11  14        0.68       10.19     20.06 o 
  -2  11  14        0.08       -1.66     15.80 o 
  -1  11  14        1.04      -12.27     16.15 o 
   0  11  14       12.80        5.08     29.06 o 
   1  11  14        0.57       -6.18     16.97 o 
   2  11  14       31.90       32.82     21.28 o 
   3  11  14        0.48        9.81     17.17 o 
   4  11  14        0.41        6.82     17.87 o 
   5  11  14       16.16       22.87     18.64 o 
  -2  12  14        1.06       -1.27     21.93 o 
  -1  12  14        0.46      -17.10     17.10 o 
   0  12  14        0.05      -17.48     17.55 o 
 -14   1  15        6.99       -7.20     18.96 o 
 -13   1  15       34.42        2.88     17.13 o 
 -12   1  15       52.58       73.21     30.89 o 
 -11   1  15       24.00       19.82     14.73 o 
 -10   1  15        1.11        0.46     13.21 o 
  -9   1  15      405.57      401.35     21.00 o 
  -8   1  15       96.33      125.89     15.64 o 
  -7   1  15      102.11      109.86     14.03 o 
  -6   1  15     1034.32     1000.56     26.02 o 
  -5   1  15      865.23      860.30     23.27 o 
  -4   1  15     1020.63     1029.37     18.65 o 
  -3   1  15     2622.65     2636.85     37.19 o 
  -2   1  15      743.39      778.68     17.84 o 
  -1   1  15      785.30      841.41     18.90 o 
   0   1  15      305.89      337.56     12.80 o 
   1   1  15       81.28       75.85      9.27 o 
   2   1  15       19.52       12.63      8.75 o 
   3   1  15      386.47      422.40     20.44 o 
   4   1  15       16.33        1.17      8.82 o 
   5   1  15      104.72      144.36      9.78 o 
   6   1  15        5.93        6.99      9.96 o 
   7   1  15        0.70       -2.35      9.13 o 
   8   1  15      164.91      179.88     14.15 o 
   9   1  15        0.15      -10.79     10.79 o 
  10   1  15        0.50       -5.68     11.81 o 
  11   1  15        0.30      -10.30     12.79 o 
  12   1  15        0.09       14.50     16.45 o 
 -14   2  15        2.28       -2.94     28.55 o 
 -13   2  15       11.34       10.84     17.50 o 
 -12   2  15      149.94      153.69     18.05 o 
 -11   2  15       15.80        8.37     24.61 o 
 -10   2  15      112.57      135.58     22.86 o 
  -9   2  15        5.90       -5.66     15.32 o 
  -8   2  15      463.03      440.60     31.20 o 
  -7   2  15      455.20      462.96     20.22 o 
  -6   2  15       29.99        1.91     11.98 o 
  -5   2  15      905.24      864.06     23.89 o 
  -4   2  15     1103.51     1088.21     21.99 o 
  -3   2  15      473.13      455.63     12.84 o 
  -2   2  15     1819.10     1802.10     27.76 o 
  -1   2  15       14.81       24.65      7.25 o 
   0   2  15       16.23        7.08      8.50 o 
   1   2  15      277.07      297.95     12.81 o 
   2   2  15      232.98      243.53     12.51 o 
   3   2  15        0.48       -0.18      7.54 o 
   4   2  15      164.13      193.72     12.94 o 
   5   2  15      122.76       91.33     20.17 o 
   6   2  15       47.85       47.72      9.40 o 
   7   2  15        0.59       -1.56      9.11 o 
   8   2  15        1.18      -10.19     10.19 o 
   9   2  15       26.43       20.39     11.42 o 
  10   2  15        3.85      -11.83     11.83 o 
  11   2  15        4.50      -18.43     19.31 o 
  12   2  15        0.13      -16.41     16.41 o 
 -13   3  15        0.04       -2.11     21.06 o 
 -12   3  15       10.17       -5.25     20.00 o 
 -11   3  15       52.24       90.06     19.56 o 
 -10   3  15        8.43      -15.80     16.74 o 
  -9   3  15        2.77       -9.10     15.23 o 
  -8   3  15        5.10       -1.17     14.39 o 
  -7   3  15       32.89       33.32     13.17 o 
  -6   3  15      287.30      266.18     28.53 o 
  -5   3  15      213.00      216.02     16.81 o 
  -4   3  15      284.32      285.61     27.62 o 
  -3   3  15       16.93       14.14      7.54 o 
  -2   3  15       94.87       83.24      8.38 o 
  -1   3  15       10.46       14.72      7.57 o 
   0   3  15      577.86      572.42     15.19 o 
   1   3  15        3.68       13.69      8.84 o 
   2   3  15       43.25       33.41      9.93 o 
   3   3  15        1.67        8.82      8.15 o 
   4   3  15       62.70       58.98     12.07 o 
   5   3  15       14.94       30.95     11.66 o 
   6   3  15      151.81      144.60     20.76 o 
   7   3  15       80.24       69.41     14.38 o 
   8   3  15      131.98      126.99     12.02 o 
   9   3  15       22.16       18.07     13.72 o 
  10   3  15        6.60      -14.18     14.18 o 
  11   3  15        0.45       -1.85     15.53 o 
  12   3  15        5.95       -1.69     16.50 o 
 -13   4  15        0.73       -0.81     27.80 o 
 -12   4  15       43.72       24.45     28.47 o 
 -11   4  15        6.93       -7.74     25.18 o 
 -10   4  15        0.62       27.30     17.65 o 
  -9   4  15        7.02        7.87     16.05 o 
  -8   4  15      143.40      168.14     17.33 o 
  -7   4  15      244.95      291.02     17.90 o 
  -6   4  15      516.69      469.41     20.00 o 
  -5   4  15        5.01       -3.20      9.09 o 
  -4   4  15      291.85      276.79     21.45 o 
  -3   4  15      792.27      799.14     17.06 o 
  -2   4  15       55.42       68.76      9.59 o 
  -1   4  15      205.69      190.22     10.05 o 
   0   4  15        1.16       -4.40      9.94 o 
   1   4  15      344.67      406.11     16.33 o 
   2   4  15        9.11       12.51      8.34 o 
   3   4  15       35.84       22.94     10.86 o 
   4   4  15       61.22       83.68      9.93 o 
   5   4  15       25.41       10.89      9.24 o 
   6   4  15       47.32       62.06     13.26 o 
   7   4  15       16.29       22.71     13.95 o 
   8   4  15       18.79       22.65     14.30 o 
   9   4  15       13.56        3.52     13.87 o 
  10   4  15       12.46        6.94     14.96 o 
  11   4  15        0.96      -15.71     15.71 o 
 -12   5  15        9.86       33.84     27.01 o 
 -11   5  15       23.30        6.78     24.69 o 
 -10   5  15       64.31       57.01     22.89 o 
  -9   5  15       58.71       52.68     16.91 o 
  -8   5  15       13.37       10.08     15.39 o 
  -7   5  15       58.20       81.99     15.57 o 
  -6   5  15      231.49      231.24     16.64 o 
  -5   5  15       97.69       94.13     10.88 o 
  -4   5  15     1050.27     1043.84     22.91 o 
  -3   5  15        3.72        6.63      7.75 o 
  -2   5  15        6.83       -3.18      9.34 o 
  -1   5  15       86.72       54.64     12.09 o 
   0   5  15       18.49       44.03      8.74 o 
   1   5  15       82.12       67.10      8.88 o 
   2   5  15      100.81      127.59      8.93 o 
   3   5  15       37.38       41.98      8.20 o 
   4   5  15       80.84       71.14     10.33 o 
   5   5  15        4.77        1.83     13.12 o 
   6   5  15      109.84      100.02     14.08 o 
   7   5  15        3.29       -1.74     13.92 o 
   8   5  15        0.90       -0.99     14.75 o 
   9   5  15        0.08       17.05     15.88 o 
  10   5  15       12.86       18.24     16.90 o 
  11   5  15        1.82      -15.86     15.86 o 
 -12   6  15        0.25      -26.37     26.37 o 
 -11   6  15        0.49      -23.97     37.03 o 
 -10   6  15       17.46       18.50     23.99 o 
  -9   6  15        0.11       39.95     27.06 o 
  -8   6  15        0.51        3.86     21.04 o 
  -7   6  15       39.30       24.14     15.01 o 
  -6   6  15        0.73       -8.15     13.89 o 
  -5   6  15      106.56      134.77     23.24 o 
  -4   6  15       52.27       80.45     14.08 o 
  -3   6  15        0.22       -4.09      7.41 o 
  -2   6  15      148.33      116.81      8.06 o 
  -1   6  15        7.51        9.47      7.21 o 
   0   6  15        2.67       10.92     10.23 o 
   1   6  15      249.09      242.55     11.80 o 
   2   6  15      177.07      178.68     11.43 o 
   3   6  15       21.78       31.93     11.59 o 
   4   6  15       45.61       65.00     11.11 o 
   5   6  15       18.14       44.11     13.23 o 
   6   6  15      100.80      113.29     15.05 o 
   7   6  15       28.63       48.26     18.95 o 
   8   6  15       19.56       37.35     14.86 o 
   9   6  15        2.53       -1.62     18.79 o 
  10   6  15        0.10       31.85     19.66 o 
 -11   7  15        2.21        7.66     34.55 o 
 -10   7  15       10.80       23.37     25.61 o 
  -9   7  15        0.14      -17.35     42.70 o 
  -8   7  15       29.37       26.29     22.56 o 
  -7   7  15       38.73       72.56     21.75 o 
  -6   7  15        0.27        1.49     13.54 o 
  -5   7  15       21.08       31.22     10.12 o 
  -4   7  15       39.60       48.09     10.26 o 
  -3   7  15       69.06       72.22      9.37 o 
  -2   7  15       84.20       96.17      8.62 o 
  -1   7  15        9.47       19.50      8.35 o 
   0   7  15      151.34      162.38     11.38 o 
   1   7  15        5.55        2.24      9.51 o 
   2   7  15        3.70        2.31      9.03 o 
   3   7  15       27.76       37.21      9.55 o 
   4   7  15        0.30       -1.41     12.02 o 
   5   7  15        9.15       34.38     13.66 o 
   6   7  15        5.68       24.39     14.13 o 
   7   7  15       21.61       20.98     14.78 o 
   8   7  15        2.66        4.71     17.60 o 
   9   7  15        2.96       11.45     18.65 o 
  10   7  15        7.62       14.40     19.82 o 
 -10   8  15        0.50       23.59     43.70 o 
  -9   8  15       11.00       22.41     42.03 o 
  -8   8  15        7.83      -27.31     47.60 o 
  -7   8  15       14.73       47.62     22.69 o 
  -6   8  15       32.66       34.72     13.44 o 
  -5   8  15       17.56       43.67     12.87 o 
  -4   8  15        0.17       -8.96     12.08 o 
  -3   8  15       34.16       29.00     10.93 o 
  -2   8  15        0.22        0.66      8.43 o 
  -1   8  15        3.46        9.22      8.82 o 
   0   8  15        4.05       24.14     10.23 o 
   1   8  15       28.85       13.27     10.42 o 
   2   8  15       32.97       23.28      9.78 o 
   3   8  15       11.35        1.06      9.69 o 
   4   8  15        3.37        9.01     12.56 o 
   5   8  15       16.01       35.84     15.64 o 
   6   8  15        4.88       39.83     16.73 o 
   7   8  15        0.07       -4.05     16.86 o 
   8   8  15        1.54        4.75     18.24 o 
   9   8  15        1.11       -4.97     18.38 o 
  -9   9  15        0.60        2.91     42.86 o 
  -8   9  15        0.88      -18.09     43.35 o 
  -7   9  15        0.12       33.06     39.23 o 
  -6   9  15        0.55       -8.28     18.09 o 
  -5   9  15       31.91       58.85     18.32 o 
  -4   9  15       12.72        8.95     17.27 o 
  -3   9  15       26.26       17.97     30.86 o 
  -2   9  15        1.45        2.88     11.71 o 
  -1   9  15       20.42       15.51     14.34 o 
   0   9  15        0.05        0.47     12.01 o 
   1   9  15       30.84       27.47     13.00 o 
   2   9  15        2.86       15.30     13.22 o 
   3   9  15        0.90       -3.84     18.16 o 
   4   9  15       34.52       41.37     19.46 o 
   5   9  15        0.02       -7.65     13.29 o 
   6   9  15        7.14        2.47     21.19 o 
   7   9  15       11.61        8.28     17.37 o 
   8   9  15        0.02       26.78     32.93 o 
  -7  10  15        0.16       19.67     33.55 o 
  -6  10  15        3.88        6.23     20.29 o 
  -5  10  15        2.23       12.87     19.94 o 
  -4  10  15       28.00        8.50     34.91 o 
  -3  10  15        0.76      -18.18     18.18 o 
  -2  10  15        0.06      -12.31     17.06 o 
  -1  10  15        8.52       12.87     24.46 o 
   0  10  15        2.08        6.34     13.14 o 
   1  10  15        2.84      -13.09     13.09 o 
   2  10  15        3.93        9.24     14.57 o 
   3  10  15        2.20       -1.06     13.32 o 
   4  10  15        0.47        4.50     13.95 o 
   5  10  15        9.31       22.15     14.75 o 
   6  10  15        0.48        3.50     15.30 o 
  -5  11  15        0.23      -18.51     21.26 o 
  -4  11  15        0.95        7.06     20.63 o 
  -3  11  15        0.64       21.26     20.44 o 
  -2  11  15        0.10      -27.05     27.05 o 
  -1  11  15        0.28       11.27     16.54 o 
   0  11  15        0.83       -3.82     16.70 o 
   1  11  15        8.06       19.89     14.94 o 
   2  11  15        3.34      -14.65     14.65 o 
   3  11  15        3.01       17.61     15.54 o 
   4  11  15        7.38        1.04     18.13 o 
 -13   0  16        5.50        9.77     24.71 o 
 -12   0  16        1.00      -24.85     63.22 o 
 -11   0  16      162.93      171.25     25.78 o 
 -10   0  16      672.85      656.72     31.67 o 
  -9   0  16      102.64       61.86     18.81 o 
  -8   0  16      177.61      187.29     19.66 o 
  -7   0  16        3.02       -9.44     14.36 o 
  -6   0  16      733.52      725.15     42.58 o 
  -5   0  16     2909.73     2749.43     90.65 o 
  -4   0  16     1108.21     1090.86     32.21 o 
  -3   0  16     1356.58     1347.55     36.27 o 
  -2   0  16        0.01       -4.07     12.39 o 
  -1   0  16      930.50      929.93     30.11 o 
   0   0  16     1319.87     1243.05     35.20 o 
   1   0  16      162.22      228.63     15.82 o 
   2   0  16      530.95      530.81     23.85 o 
   3   0  16      180.03      208.53     18.34 o 
   4   0  16       12.38       -7.47     24.57 o 
   5   0  16       13.23       13.47     12.38 o 
   6   0  16      104.62      139.86     15.65 o 
   7   0  16       73.67       82.46     15.98 o 
   8   0  16       25.57       12.89     15.16 o 
   9   0  16        1.29      -15.55     15.55 o 
  10   0  16        3.58      -16.19     18.34 o 
  11   0  16        2.12        4.98     20.74 o 
  12   0  16        5.43       -6.17     19.59 o 
 -13   1  16       12.86       18.87     18.00 o 
 -12   1  16       12.67        1.64     16.57 o 
 -11   1  16       47.43       29.57     15.33 o 
 -10   1  16       10.54       -0.89     16.37 o 
  -9   1  16       79.82       67.90     16.35 o 
  -8   1  16        6.35        4.89     14.24 o 
  -7   1  16      292.60      270.20     22.61 o 
  -6   1  16       15.08       12.00     14.75 o 
  -5   1  16      371.65      371.12     16.51 o 
  -4   1  16      156.77      137.75     10.64 o 
  -3   1  16       34.15       20.90      7.75 o 
  -2   1  16      608.29      586.37     14.75 o 
  -1   1  16      771.58      762.47     18.43 o 
   0   1  16       98.06       92.90      8.75 o 
   1   1  16        8.34       17.22     12.42 o 
   2   1  16        0.62       13.25      9.67 o 
   3   1  16        2.07       -3.92     13.40 o 
   4   1  16       14.53        4.15     11.07 o 
   5   1  16      133.30      144.12     17.33 o 
   6   1  16        2.26      -11.21     11.21 o 
   7   1  16        0.47        5.16      9.91 o 
   8   1  16        7.84       14.63     10.78 o 
   9   1  16        6.75       15.36     13.57 o 
  10   1  16        1.77       -1.24     12.54 o 
  11   1  16        0.87      -13.31     13.31 o 
  12   1  16        0.52      -16.89     16.89 o 
 -13   2  16       23.47       41.54     18.27 o 
 -12   2  16        0.11       19.86     20.34 o 
 -11   2  16       25.39       12.29     18.69 o 
 -10   2  16      156.72      137.04     33.62 o 
  -9   2  16       30.86       27.44     15.61 o 
  -8   2  16        1.65        2.73     33.26 o 
  -7   2  16       20.34       -0.15     13.67 o 
  -6   2  16      126.25      170.10     15.20 o 
  -5   2  16      556.11      556.05     20.43 o 
  -4   2  16      634.95      651.87     17.80 o 
  -3   2  16       37.46       36.08      8.37 o 
  -2   2  16      424.12      418.00     12.88 o 
  -1   2  16      403.82      427.27     13.05 o 
   0   2  16        2.65        5.04      7.90 o 
   1   2  16      122.93      141.29     11.20 o 
   2   2  16      198.68      206.40     12.31 o 
   3   2  16        1.32        4.73     14.81 o 
   4   2  16      142.05      135.29     13.29 o 
   5   2  16       21.36       21.71     14.80 o 
   6   2  16        0.37      -12.59     12.95 o 
   7   2  16        9.57        2.68     10.33 o 
   8   2  16        2.46        2.50     10.69 o 
   9   2  16        0.94       -0.77     11.34 o 
  10   2  16        0.56      -14.60     14.60 o 
  11   2  16        3.85        1.72     15.73 o 
  12   2  16        4.65       -2.85     17.51 o 
 -13   3  16       17.54        1.66     22.52 o 
 -12   3  16        9.15      -13.26     20.14 o 
 -11   3  16       54.17       37.37     21.74 o 
 -10   3  16        2.71       -8.78     17.46 o 
  -9   3  16      310.11      352.95     21.43 o 
  -8   3  16        0.50       65.38     23.30 o 
  -7   3  16      263.69      256.22     18.07 o 
  -6   3  16        2.63       -7.08     12.75 o 
  -5   3  16      348.40      389.31     17.95 o 
  -4   3  16      264.34      269.32     13.05 o 
  -3   3  16       78.21       69.82      8.78 o 
  -2   3  16     1734.72     1746.23     27.75 o 
  -1   3  16      124.01      123.34      9.51 o 
   0   3  16        3.27        5.29      8.08 o 
   1   3  16      167.79      133.92     11.38 o 
   2   3  16      226.92      262.79     23.05 o 
   3   3  16        8.57       13.66      8.75 o 
   4   3  16       11.54       11.92      9.40 o 
   5   3  16       80.61       85.31     15.83 o 
   6   3  16       16.37       -6.18     12.82 o 
   7   3  16        0.07      -13.54     13.54 o 
   8   3  16        1.38        4.89     13.39 o 
   9   3  16       24.98       19.42     14.56 o 
  10   3  16        9.53        5.79     15.43 o 
  11   3  16        0.10        3.99     15.98 o 
 -13   4  16       21.71       16.45     28.85 o 
 -12   4  16       16.44        9.68     40.21 o 
 -11   4  16       19.93       38.98     19.28 o 
 -10   4  16        3.92      -17.09     17.09 o 
  -9   4  16       19.40       33.30     16.94 o 
  -8   4  16       63.22       56.93     17.46 o 
  -7   4  16       23.20       -2.00     13.97 o 
  -6   4  16      281.13      263.80     26.11 o 
  -5   4  16        3.92       12.46      9.83 o 
  -4   4  16       39.74       46.80     10.30 o 
  -3   4  16      182.76      192.36     10.66 o 
  -2   4  16      697.38      680.68     20.89 o 
  -1   4  16       90.89       57.71      9.14 o 
   0   4  16      337.00      303.38     12.52 o 
   1   4  16        4.59       17.64     10.26 o 
   2   4  16       47.13       26.75     10.21 o 
   3   4  16       75.18       89.47     10.24 o 
   4   4  16       19.45       19.31      9.50 o 
   5   4  16        0.09       -3.49      9.64 o 
   6   4  16       30.43       46.27     14.03 o 
   7   4  16       28.90       24.45     14.33 o 
   8   4  16        7.04        9.78     15.30 o 
   9   4  16        1.87       -1.47     16.14 o 
  10   4  16        1.90       15.89     15.74 o 
  11   4  16        6.26       20.04     19.75 o 
 -12   5  16       32.71       80.08     28.39 o 
 -11   5  16        3.80        9.47     25.66 o 
 -10   5  16        4.37       29.41     24.55 o 
  -9   5  16       20.68       34.26     17.71 o 
  -8   5  16       16.09        7.88     17.66 o 
  -7   5  16       13.23       19.92     15.07 o 
  -6   5  16        0.77       21.25     13.85 o 
  -5   5  16        0.53      -10.17     10.17 o 
  -4   5  16       32.41       28.55     10.38 o 
  -3   5  16      109.84      120.90      9.89 o 
  -2   5  16      160.22      173.25     11.47 o 
  -1   5  16      819.58      767.42     17.98 o 
   0   5  16       17.34        9.65     14.08 o 
   1   5  16       12.29       -3.54     18.21 o 
   2   5  16      330.34      357.66     17.59 o 
   3   5  16        0.86       -9.21      9.21 o 
   4   5  16       32.29       28.97     12.59 o 
   5   5  16        9.11       25.24     13.20 o 
   6   5  16        1.78       10.11     13.81 o 
   7   5  16        3.06      -14.16     14.16 o 
   8   5  16       34.30       26.79     16.01 o 
   9   5  16        3.43        5.24     16.35 o 
  10   5  16        0.08        4.69     22.05 o 
  11   5  16        0.08      -14.58     16.68 o 
 -11   6  16        0.23       42.80     27.08 o 
 -10   6  16        8.74      -11.92     24.55 o 
  -9   6  16        0.12       31.08     26.34 o 
  -8   6  16        6.76       23.95     39.65 o 
  -7   6  16        0.29        6.88     14.92 o 
  -6   6  16      113.56      119.17     16.37 o 
  -5   6  16       32.95       33.19     11.25 o 
  -4   6  16       92.05       93.42     12.06 o 
  -3   6  16       12.46       16.29      8.73 o 
  -2   6  16        0.57       13.28     11.70 o 
  -1   6  16       64.53       86.13     14.86 o 
   0   6  16        4.36        7.59      9.36 o 
   1   6  16        1.77        5.51     10.54 o 
   2   6  16      159.58      141.53     11.17 o 
   3   6  16       44.51       34.72     11.92 o 
   4   6  16       99.15       76.41     16.91 o 
   5   6  16       16.24       46.96     13.87 o 
   6   6  16        7.44        3.83     14.11 o 
   7   6  16       12.22        4.53     14.83 o 
   8   6  16        8.27       20.01     15.66 o 
   9   6  16       38.79       50.12     17.63 o 
  10   6  16        0.18      -17.75     19.93 o 
 -11   7  16        4.87      -27.27     27.31 o 
 -10   7  16        1.95       12.27     25.73 o 
  -9   7  16        2.33       14.92     24.10 o 
  -8   7  16        2.37       -4.67     23.13 o 
  -7   7  16       24.44       18.56     22.76 o 
  -6   7  16       10.67       35.72     24.13 o 
  -5   7  16       35.02       15.27     11.95 o 
  -4   7  16       48.51       53.56     11.76 o 
  -3   7  16       19.83       15.02      9.81 o 
  -2   7  16      116.07      106.85      9.05 o 
  -1   7  16       43.22       38.60      8.83 o 
   0   7  16       56.87       59.77     10.31 o 
   1   7  16       11.85       26.46     10.21 o 
   2   7  16        0.16       15.60     12.06 o 
   3   7  16        2.69        0.00     13.25 o 
   4   7  16        8.76      -11.23     11.23 o 
   5   7  16       54.85       64.54     12.77 o 
   6   7  16       25.07       34.63     14.79 o 
   7   7  16        5.45      -15.08     19.30 o 
   8   7  16       13.63       30.58     18.53 o 
   9   7  16        3.76       14.86     25.14 o 
 -10   8  16        0.07        0.33     43.29 o 
  -9   8  16        1.37       28.09     26.34 o 
  -8   8  16        0.83       -7.70     23.91 o 
  -7   8  16        7.23        3.68     22.73 o 
  -6   8  16        7.25       21.13     21.60 o 
  -5   8  16       21.35       28.97     15.58 o 
  -4   8  16        0.57        0.92     12.92 o 
  -3   8  16       11.22        1.10     13.73 o 
  -2   8  16       68.80       69.61     11.10 o 
  -1   8  16        0.61        2.81      9.06 o 
   0   8  16       37.44       56.41      9.78 o 
   1   8  16        4.11       15.05     10.99 o 
   2   8  16       27.96       15.97     11.41 o 
   3   8  16       12.28       10.74     10.14 o 
   4   8  16        0.26        1.66     11.48 o 
   5   8  16       16.88       23.40     16.01 o 
   6   8  16       11.19       19.67     17.05 o 
   7   8  16       10.61      -18.11     18.11 o 
   8   8  16        1.06       11.47     18.76 o 
  -8   9  16        0.39      -40.26     40.26 o 
  -7   9  16        3.82       81.66     43.17 o 
  -5   9  16        0.21       21.13     25.75 o 
  -4   9  16        3.62        3.66     25.85 o 
  -3   9  16       12.22       30.91     17.74 o 
  -2   9  16        0.10        0.75     11.84 o 
  -1   9  16        2.28       11.28     12.43 o 
   0   9  16       47.58       49.16     12.34 o 
   1   9  16       36.49       27.33     15.99 o 
   2   9  16        0.47       11.54     13.12 o 
   3   9  16        6.32       24.64     12.30 o 
   4   9  16       11.63       18.58     12.44 o 
   5   9  16       27.41       32.74     18.12 o 
   6   9  16        0.24       15.68     17.09 o 
   7   9  16        0.06        3.34     17.98 o 
  -5  10  16        0.77      -19.84     19.84 o 
  -4  10  16        0.33       32.92     25.56 o 
  -3  10  16        9.49      -10.02     18.96 o 
  -2  10  16        2.17        4.36     18.12 o 
  -1  10  16        1.22        4.38     13.12 o 
   0  10  16        0.33      -13.61     13.61 o 
   1  10  16        0.15       -6.75     13.74 o 
   2  10  16        3.52       17.27     14.58 o 
   3  10  16        6.18        3.76     12.61 o 
   4  10  16        1.01      -13.00     13.00 o 
   5  10  16       17.17       32.58     15.15 o 
  -4  11  16        0.32       10.93     37.16 o 
  -3  11  16       10.70        9.04     21.11 o 
  -2  11  16       14.01      -10.83     21.01 o 
  -1  11  16        1.13       15.05     14.48 o 
   0  11  16        0.07       25.40     14.71 o 
   1  11  16        0.14      -14.89     14.89 o 
   2  11  16        0.45       -1.21     15.53 o 
 -13   1  17        0.18        4.42     17.86 o 
 -12   1  17       81.18       70.33     17.81 o 
 -11   1  17       16.32       27.55     15.90 o 
 -10   1  17      229.67      267.75     35.10 o 
  -9   1  17       56.46       93.87     17.46 o 
  -8   1  17       63.33       43.77     15.74 o 
  -7   1  17      343.87      342.24     19.46 o 
  -6   1  17      383.67      343.00     17.83 o 
  -5   1  17       27.15       29.03     21.48 o 
  -4   1  17      211.31      214.14     12.54 o 
  -3   1  17       55.03       60.86      9.03 o 
  -2   1  17      126.86      125.99      9.72 o 
  -1   1  17       47.79       55.04     10.71 o 
   0   1  17      199.61      207.57     10.46 o 
   1   1  17      539.78      500.43     14.78 o 
   2   1  17      166.12      157.45     12.60 o 
   3   1  17        7.93       12.45     14.58 o 
   4   1  17       25.94       18.95     27.03 o 
   5   1  17       19.77       25.18     10.90 o 
   6   1  17        7.99       13.62     12.71 o 
   7   1  17       38.95       31.13     10.66 o 
   8   1  17        0.05        0.11     11.23 o 
   9   1  17        4.02       10.73     11.96 o 
  10   1  17       14.00        1.89     13.24 o 
  11   1  17        0.08       -2.08     13.52 o 
 -13   2  17       59.82       59.27     22.97 o 
 -12   2  17        2.67       27.09     21.00 o 
 -11   2  17       63.93       79.92     20.58 o 
 -10   2  17        0.35      -15.70     17.01 o 
  -9   2  17      185.56      169.59     19.14 o 
  -8   2  17      451.45      488.33     32.01 o 
  -7   2  17       39.76       22.26     14.43 o 
  -6   2  17      424.60      393.14     23.84 o 
  -5   2  17      233.98      230.98     15.99 o 
  -4   2  17      205.70      223.96     12.80 o 
  -3   2  17      247.02      248.55     12.56 o 
  -2   2  17      232.65      238.75     11.07 o 
  -1   2  17      737.28      657.12     16.16 o 
   0   2  17       21.97       34.45      8.89 o 
   1   2  17       43.22       39.56      8.92 o 
   2   2  17      101.20       62.19     11.02 o 
   3   2  17       39.49       24.33     10.76 o 
   4   2  17        5.03       17.50     13.67 o 
   5   2  17       63.89      108.74     14.14 o 
   6   2  17        9.87       14.85     13.57 o 
   7   2  17        1.06        1.67     12.88 o 
   8   2  17       52.79       62.34     12.02 o 
   9   2  17       22.38       14.54     12.13 o 
  10   2  17        1.24      -10.60     15.30 o 
  11   2  17        2.83       -3.61     16.64 o 
 -12   3  17       15.76      -11.90     21.32 o 
 -11   3  17        2.33       28.13     19.79 o 
 -10   3  17        0.65      -17.84     17.84 o 
  -9   3  17       37.73       53.65     17.69 o 
  -8   3  17       10.21        8.58     15.45 o 
  -7   3  17       15.15        6.62     14.63 o 
  -6   3  17       40.61       26.35     14.04 o 
  -5   3  17       91.77      102.03     14.47 o 
  -4   3  17       16.47       13.82     10.16 o 
  -3   3  17       96.89       90.75      9.62 o 
  -2   3  17      789.82      748.75     17.53 o 
  -1   3  17        0.29        0.60      8.64 o 
   0   3  17      359.58      320.68     12.98 o 
   1   3  17       38.33       45.13     11.22 o 
   2   3  17        6.92        1.16     10.77 o 
   3   3  17        6.27       12.89     10.78 o 
   4   3  17       22.27       10.87     10.53 o 
   5   3  17        0.55       13.68      9.96 o 
   6   3  17       18.33       18.40     13.62 o 
   7   3  17       20.72       37.52     15.20 o 
   8   3  17       10.23       10.23     15.79 o 
   9   3  17        0.58       -4.23     15.02 o 
  10   3  17        5.19        7.98     16.39 o 
  11   3  17        0.45       -0.51     19.79 o 
 -12   4  17        0.88       18.24     26.90 o 
 -11   4  17        1.87        6.60     20.10 o 
 -10   4  17        0.99       10.62     19.14 o 
  -9   4  17      114.41      109.69     18.69 o 
  -8   4  17       18.71       31.72     16.99 o 
  -7   4  17       21.72       52.25     15.75 o 
  -6   4  17        1.01      -14.03     14.03 o 
  -5   4  17       21.96       50.16     23.39 o 
  -4   4  17      263.35      312.85     14.70 o 
  -3   4  17      288.66      263.97     12.04 o 
  -2   4  17        2.72       17.20      8.84 o 
  -1   4  17       26.50       30.91      9.63 o 
   0   4  17      266.05      274.61     12.59 o 
   1   4  17        3.06        7.24     10.78 o 
   2   4  17        2.24       -7.28     11.72 o 
   3   4  17       19.11       20.62      9.96 o 
   4   4  17        4.38       -0.28     11.82 o 
   5   4  17       35.65       59.73     16.38 o 
   6   4  17       25.57        1.74     13.93 o 
   7   4  17        0.03       -8.39     14.92 o 
   8   4  17        1.57        2.44     15.69 o 
   9   4  17        7.68        1.51     16.96 o 
  10   4  17        4.79        2.44     16.51 o 
  11   4  17       17.93       12.45     20.94 o 
 -12   5  17       42.38       34.25     28.40 o 
 -11   5  17        3.39       15.44     29.78 o 
 -10   5  17       20.27       18.15     25.03 o 
  -9   5  17        5.41       -8.82     17.99 o 
  -8   5  17        2.06      -16.49     17.26 o 
  -7   5  17      228.66      213.30     18.85 o 
  -6   5  17        9.29       38.17     14.58 o 
  -5   5  17      167.83      168.12     13.42 o 
  -4   5  17       26.09        8.40     10.74 o 
  -3   5  17      530.02      553.50     23.85 o 
  -2   5  17      143.58      149.27     11.14 o 
  -1   5  17       64.29       81.96     10.16 o 
   0   5  17      278.10      271.25     12.70 o 
   1   5  17        5.71       23.07     14.24 o 
   2   5  17       17.15       17.68     11.05 o 
   3   5  17        5.73        0.63     16.63 o 
   4   5  17       11.18        8.04     12.83 o 
   5   5  17        0.15       -5.12     13.50 o 
   6   5  17        1.39        8.52     14.59 o 
   7   5  17       49.56       42.94     15.64 o 
   8   5  17       10.81        3.84     16.28 o 
   9   5  17        4.20        9.36     17.23 o 
  10   5  17        2.00       -2.75     17.89 o 
 -11   6  17        4.80       -0.65     27.50 o 
 -10   6  17        9.26        7.21     25.44 o 
  -9   6  17        0.22      -23.36     23.59 o 
  -8   6  17        6.87       -8.30     23.34 o 
  -7   6  17        0.03        2.21     16.29 o 
  -6   6  17       33.78       -0.12     14.94 o 
  -5   6  17        2.32       13.63     11.13 o 
  -4   6  17       22.48       20.17     14.87 o 
  -3   6  17       70.02       77.32     12.17 o 
  -2   6  17        2.81       -0.48      9.28 o 
  -1   6  17      397.86      395.05     15.76 o 
   0   6  17       43.04       55.77     10.62 o 
   1   6  17      127.39       81.05     15.43 o 
   2   6  17       18.04        2.48     14.90 o 
   3   6  17       14.38       19.04     12.89 o 
   4   6  17        6.19        8.83     13.38 o 
   5   6  17        0.56       -3.60     13.20 o 
   6   6  17       16.50       19.53     15.16 o 
   7   6  17       28.85        8.88     15.89 o 
   8   6  17        3.57       10.70     20.84 o 
   9   6  17        9.02      -10.19     22.15 o 
 -10   7  17        0.01       38.30     27.47 o 
  -9   7  17       14.30        0.08     24.40 o 
  -8   7  17        0.31       -8.13     23.83 o 
  -7   7  17        3.20       -6.30     22.73 o 
  -6   7  17        0.42       22.03     21.74 o 
  -5   7  17       30.77       39.56     12.67 o 
  -4   7  17        2.03        1.15     11.79 o 
  -3   7  17       67.85       82.11     12.81 o 
  -2   7  17       99.07       90.78     11.00 o 
  -1   7  17       27.80       29.76     11.26 o 
   0   7  17        3.76       -5.03     11.07 o 
   1   7  17      111.58      122.91     16.42 o 
   2   7  17        6.69       -6.30     15.60 o 
   3   7  17       17.53       -0.81     16.10 o 
   4   7  17       33.69       33.23     13.83 o 
   5   7  17        1.71       10.29     14.19 o 
   6   7  17        0.80       18.49     15.26 o 
   7   7  17        0.70       11.81     15.89 o 
   8   7  17        4.26       29.91     19.62 o 
   9   7  17        0.28       18.43     35.67 o 
  -9   8  17        4.04      -21.48     28.77 o 
  -8   8  17        0.06       23.68     24.71 o 
  -7   8  17        0.08      -27.38     29.18 o 
  -6   8  17        1.87        0.21     23.05 o 
  -5   8  17        0.12       -3.32     15.89 o 
  -4   8  17       34.31       32.39     17.49 o 
  -3   8  17        3.18       15.37     13.40 o 
  -2   8  17        5.86       13.94     10.19 o 
  -1   8  17       68.89       69.36     10.08 o 
   0   8  17        9.69       21.09      9.67 o 
   1   8  17       73.51       60.04     17.70 o 
   2   8  17       34.85       25.66     13.93 o 
   3   8  17        7.90       25.37     11.99 o 
   4   8  17        0.03        7.40     13.78 o 
   5   8  17        5.73       17.35     18.07 o 
   6   8  17       11.91        9.60     17.12 o 
   7   8  17        2.17       26.50     18.88 o 
  -8   9  17        1.63       31.94     46.94 o 
  -5   9  17       27.19       30.55     25.22 o 
  -4   9  17        0.36       -9.32     23.65 o 
  -3   9  17       20.19       28.54     24.68 o 
  -2   9  17        7.32        9.99     18.28 o 
  -1   9  17        2.94       20.29     12.78 o 
   0   9  17       45.32       43.53     11.72 o 
   1   9  17        0.70      -11.26     13.09 o 
   2   9  17        1.66       -0.36     13.74 o 
   3   9  17       10.63       21.36     16.83 o 
   4   9  17        5.74       21.02     13.76 o 
   5   9  17        5.28       17.83     17.49 o 
   6   9  17        1.59       32.35     18.54 o 
  -5  10  17        0.04      -24.10     24.10 o 
  -4  10  17        0.88       13.98     26.00 o 
  -3  10  17        1.79       19.38     19.55 o 
  -2  10  17        5.37       18.78     20.21 o 
  -1  10  17       13.01       32.50     13.98 o 
   0  10  17        8.25       27.67     14.16 o 
   1  10  17        4.68       -8.66     14.15 o 
   2  10  17       32.49       12.38     14.97 o 
   3  10  17        1.69       13.14     15.35 o 
   4  10  17        2.23       -2.62     15.18 o 
  -1  11  17        3.51        9.79     14.85 o 
   0  11  17        0.04        2.15     15.21 o 
 -13   0  18        2.73      -11.60     25.73 o 
 -12   0  18      164.25      202.10     28.85 o 
 -11   0  18      139.16      147.56     31.02 o 
 -10   0  18        3.85       19.41     20.99 o 
  -9   0  18      167.39      187.01     25.90 o 
  -8   0  18       88.33      120.90     32.90 o 
  -7   0  18     1195.74     1245.32     60.72 o 
  -6   0  18      472.58      522.36     39.88 o 
  -5   0  18      144.66      149.96     27.26 o 
  -4   0  18      495.13      491.36     35.59 o 
  -3   0  18     1023.18     1056.46     33.94 o 
  -2   0  18      226.27      254.49     26.75 o 
  -1   0  18      287.37      267.59     19.88 o 
   0   0  18       21.09       -2.61     18.19 o 
   1   0  18      399.58      360.15     21.59 o 
   2   0  18       15.04       21.68     14.72 o 
   3   0  18       50.45       55.95     18.89 o 
   4   0  18       55.16       -8.70     19.53 o 
   5   0  18        1.13      -20.49     20.49 o 
   6   0  18       71.12      140.13     25.12 o 
   7   0  18       27.22       12.94     15.67 o 
   8   0  18       10.10       -4.59     16.30 o 
   9   0  18       18.41        4.28     17.63 o 
  10   0  18        0.40      -18.76     18.76 o 
  11   0  18       17.21        7.78     20.08 o 
 -12   1  18        0.20       -0.79     17.54 o 
 -11   1  18       27.30       37.76     20.09 o 
 -10   1  18      162.42      147.78     24.10 o 
  -9   1  18        1.61       31.51     17.36 o 
  -8   1  18      194.25      181.04     18.28 o 
  -7   1  18        2.57        6.17     15.30 o 
  -6   1  18       62.34       64.40     14.47 o 
  -5   1  18       51.41       41.04     12.92 o 
  -4   1  18       31.66       33.00     12.42 o 
  -3   1  18        2.66       -4.85      9.91 o 
  -2   1  18        1.05        1.91      9.30 o 
  -1   1  18      133.39      154.75     16.71 o 
   0   1  18       33.32       17.97      8.93 o 
   1   1  18       39.54       34.88      9.31 o 
   2   1  18      114.87       96.10     10.46 o 
   3   1  18        2.66       -6.79     11.11 o 
   4   1  18        8.74       26.88     16.51 o 
   5   1  18        2.23      -12.88     12.88 o 
   6   1  18        0.41       -6.04     12.08 o 
   7   1  18       16.74       31.71     13.72 o 
   8   1  18       12.21        2.90     11.95 o 
   9   1  18        2.09      -12.16     12.16 o 
  10   1  18        0.04       -4.63     13.40 o 
  11   1  18        0.01      -13.67     13.67 o 
 -12   2  18       61.14       70.61     22.41 o 
 -11   2  18       20.11        6.57     21.52 o 
 -10   2  18       33.02       10.32     19.06 o 
  -9   2  18        0.29       -9.62     16.80 o 
  -8   2  18      115.98      119.92     18.14 o 
  -7   2  18      132.52      114.81     16.69 o 
  -6   2  18       31.21       37.29     14.77 o 
  -5   2  18       19.66       25.28     14.33 o 
  -4   2  18        1.62       14.00     12.68 o 
  -3   2  18      252.06      268.97     12.06 o 
  -2   2  18        2.48        9.76      9.06 o 
  -1   2  18       21.54        7.24      8.90 o 
   0   2  18       88.72       47.53      9.41 o 
   1   2  18       89.31       96.71     10.45 o 
   2   2  18      309.79      319.74     16.64 o 
   3   2  18       10.63       24.17     11.65 o 
   4   2  18        0.23        1.18     11.46 o 
   5   2  18       12.46       10.33     13.09 o 
   6   2  18        1.41       11.07     14.04 o 
   7   2  18       36.21       24.12     15.25 o 
   8   2  18        3.88       -9.07     14.02 o 
   9   2  18        0.12       -9.84     12.74 o 
  10   2  18        5.26       13.91     16.78 o 
  11   2  18        5.21       10.70     17.20 o 
 -12   3  18       14.17       39.90     22.62 o 
 -11   3  18       91.76      137.98     22.02 o 
 -10   3  18      223.63      244.18     22.83 o 
  -9   3  18       21.19       28.35     18.43 o 
  -8   3  18      145.43      151.85     18.75 o 
  -7   3  18       25.11       25.85     16.68 o 
  -6   3  18      492.81      457.87     29.57 o 
  -5   3  18       75.07       99.47     22.25 o 
  -4   3  18      277.31      271.86     17.56 o 
  -3   3  18        3.64        7.10     10.76 o 
  -2   3  18       25.13       17.15      9.89 o 
  -1   3  18      402.19      396.39     14.26 o 
   0   3  18       15.27       13.46     10.52 o 
   1   3  18      198.82      192.24     11.92 o 
   2   3  18       16.55       23.01     11.81 o 
   3   3  18        7.38       37.21     14.73 o 
   4   3  18        1.03       12.32     11.00 o 
   5   3  18       22.77       43.71     11.28 o 
   6   3  18        1.99        4.72     11.49 o 
   7   3  18        0.03      -16.76     16.76 o 
   8   3  18       31.50       29.09     17.07 o 
   9   3  18        6.74       -4.44     15.76 o 
  10   3  18        1.26        6.77     18.02 o 
 -12   4  18        1.80       -1.98     27.93 o 
 -11   4  18        3.27      -20.68     20.68 o 
 -10   4  18       20.95      -19.50     19.50 o 
  -9   4  18      160.60      200.81     21.63 o 
  -8   4  18       27.23       29.80     17.30 o 
  -7   4  18       59.58       56.56     16.97 o 
  -6   4  18       19.07        7.33     14.88 o 
  -5   4  18       11.63        3.16     14.19 o 
  -4   4  18      114.51       90.21     12.28 o 
  -3   4  18       19.14       26.88     11.13 o 
  -2   4  18      195.94      199.16     11.92 o 
  -1   4  18       73.82       77.49     10.44 o 
   0   4  18       69.88       68.12     11.13 o 
   1   4  18       79.94       69.48     12.36 o 
   2   4  18       58.33       56.32     12.98 o 
   3   4  18       15.81       45.45     14.93 o 
   4   4  18        1.25       -4.22     10.90 o 
   5   4  18       39.00       26.72     11.48 o 
   6   4  18       14.74       10.79     15.20 o 
   7   4  18        0.87        6.63     15.74 o 
   8   4  18        8.16        6.33     22.57 o 
   9   4  18        4.51       13.82     17.79 o 
  10   4  18       11.08       18.41     17.27 o 
 -11   5  18        4.00       15.84     43.22 o 
 -10   5  18        0.21       -2.28     25.31 o 
  -9   5  18        4.44       40.70     23.46 o 
  -8   5  18       27.73       32.29     17.84 o 
  -7   5  18       11.18        6.17     16.29 o 
  -6   5  18       89.19      108.79     16.80 o 
  -5   5  18       21.27       -8.15     14.58 o 
  -4   5  18       65.28       53.30     12.28 o 
  -3   5  18       33.22       21.63     11.73 o 
  -2   5  18        1.84       -8.97     14.98 o 
  -1   5  18       15.53        4.19      9.73 o 
   0   5  18       80.29       91.53     11.08 o 
   1   5  18       36.06       89.09     17.04 o 
   2   5  18      148.43      165.06     14.60 o 
   3   5  18      127.33      138.93     18.65 o 
   4   5  18       17.41       54.60     14.26 o 
   5   5  18        2.64       -2.28     13.99 o 
   6   5  18        7.11       22.16     15.22 o 
   7   5  18       12.52       39.16     16.60 o 
   8   5  18       10.42        9.74     17.92 o 
   9   5  18        4.30      -17.69     17.69 o 
 -10   6  18       14.00       35.74     27.17 o 
  -9   6  18       14.14       57.47     44.60 o 
  -8   6  18        1.12      -23.82     23.82 o 
  -7   6  18       15.23       16.72     16.80 o 
  -6   6  18        6.35      -16.28     21.91 o 
  -5   6  18       74.13      107.39     16.80 o 
  -4   6  18        0.29       37.45     19.20 o 
  -3   6  18       32.52       34.43     12.07 o 
  -2   6  18       56.79       54.53     11.09 o 
  -1   6  18      139.68      150.31     13.37 o 
   0   6  18        1.24       -9.93     10.11 o 
   1   6  18       21.07       14.81     14.97 o 
   2   6  18       88.61      117.23     17.72 o 
   3   6  18        1.61       18.76     16.23 o 
   4   6  18       16.29       25.28     14.11 o 
   5   6  18        4.62       17.55     22.28 o 
   6   6  18        1.49       12.13     15.25 o 
   7   6  18       15.62       -1.16     16.46 o 
   8   6  18        0.87        9.46     17.39 o 
   9   6  18        0.49       24.41     18.66 o 
 -10   7  18        0.14        6.72     27.59 o 
  -9   7  18        0.40       40.45     26.52 o 
  -8   7  18       12.91       -4.53     24.50 o 
  -7   7  18       20.86       38.34     35.50 o 
  -6   7  18       11.00      -10.48     21.95 o 
  -5   7  18       22.39        0.44     15.83 o 
  -4   7  18        4.62       16.08     12.50 o 
  -3   7  18       87.11      115.05     22.70 o 
  -2   7  18       24.07       10.34     10.64 o 
  -1   7  18       81.89       74.79     12.54 o 
   0   7  18       10.03       19.33     13.25 o 
   1   7  18        4.42        3.34     15.42 o 
   2   7  18        7.76       -5.80     16.03 o 
   3   7  18       41.47       47.52     17.68 o 
   4   7  18        7.44       14.80     14.28 o 
   5   7  18        6.06        9.10     15.19 o 
   6   7  18        0.32       23.19     16.16 o 
   7   7  18        0.66       -7.48     16.40 o 
   8   7  18        1.67       15.19     20.59 o 
  -8   8  18        1.08        0.04     25.40 o 
  -7   8  18        0.04      -24.44     24.44 o 
  -6   8  18        0.22      -13.92     22.92 o 
  -5   8  18       19.23       22.47     16.63 o 
  -4   8  18        7.64       15.87     18.12 o 
  -3   8  18       14.46       26.66     15.56 o 
  -2   8  18       50.13       55.66     15.10 o 
  -1   8  18       17.50       30.99     13.12 o 
   0   8  18        4.08        2.04     12.46 o 
   1   8  18       91.62       97.18     17.18 o 
   2   8  18        6.09        8.02     18.99 o 
   3   8  18       19.72       10.03     20.25 o 
   4   8  18        0.14       22.04     14.91 o 
   5   8  18       17.06       12.86     17.12 o 
   6   8  18        4.22       13.78     22.36 o 
   7   8  18        0.01       -9.63     18.86 o 
  -5   9  18        6.16       22.43     26.33 o 
  -4   9  18        4.60       15.87     26.66 o 
  -3   9  18       21.34       16.29     19.04 o 
  -2   9  18       22.96       39.09     20.65 o 
  -1   9  18        1.23       23.90     17.79 o 
   0   9  18       14.18       22.18     14.38 o 
   1   9  18        0.99        2.09     19.86 o 
   2   9  18        3.32       35.57     23.96 o 
   3   9  18       12.54       28.88     22.08 o 
   4   9  18        0.68       33.02     17.44 o 
   5   9  18        1.16       21.06     17.70 o 
  -4  10  18        7.29       48.46     27.72 o 
  -3  10  18        0.59       -1.55     27.68 o 
  -2  10  18       12.30        2.92     27.46 o 
  -1  10  18        0.03       10.63     16.24 o 
   0  10  18        7.14       27.20     16.54 o 
   1  10  18        3.99        5.02     16.67 o 
   2  10  18        0.47       24.42     32.83 o 
   3  10  18        5.22        9.17     22.44 o 
 -12   1  19       10.94       14.97     27.56 o 
 -11   1  19        3.47       -6.16     20.29 o 
 -10   1  19        6.86       -9.67     18.74 o 
  -9   1  19      279.42      226.39     21.29 o 
  -8   1  19      326.94      342.04     23.48 o 
  -7   1  19       28.45       34.67     15.76 o 
  -6   1  19      109.58      120.79     15.63 o 
  -5   1  19        5.36       -7.21     12.99 o 
  -4   1  19      148.31      185.08     15.23 o 
  -3   1  19      272.28      256.17     12.60 o 
  -2   1  19      805.77      828.99     21.67 o 
  -1   1  19       17.80       17.87     16.30 o 
   0   1  19      131.84      141.26     11.08 o 
   1   1  19       16.15        3.80      9.68 o 
   2   1  19       55.75       57.26     15.94 o 
   3   1  19      109.12      122.83     14.17 o 
   4   1  19       36.58       47.70     13.43 o 
   5   1  19       25.00        6.14     42.10 o 
   6   1  19       10.81       26.55     13.65 o 
   7   1  19        6.99       15.49     14.28 o 
   8   1  19        0.43       -4.42     14.63 o 
   9   1  19        6.58      -12.57     13.29 o 
  10   1  19       13.47       16.21     14.46 o 
 -12   2  19        2.30      -14.42     22.23 o 
 -11   2  19        0.14      -14.85     20.74 o 
 -10   2  19      115.41      115.26     21.14 o 
  -9   2  19       78.79      123.78     29.58 o 
  -8   2  19      119.11      123.97     25.47 o 
  -7   2  19      258.31      274.28     29.77 o 
  -6   2  19       37.25       29.24     15.27 o 
  -5   2  19      397.22      397.07     20.02 o 
  -4   2  19       27.33       24.07     13.04 o 
  -3   2  19      285.50      268.68     14.41 o 
  -2   2  19        3.68        3.62      9.69 o 
  -1   2  19       74.24       92.96     10.62 o 
   0   2  19      199.89      185.28     12.90 o 
   1   2  19        2.61        4.44      9.71 o 
   2   2  19       56.47       56.98     10.91 o 
   3   2  19       88.88       81.58     13.57 o 
   4   2  19        7.06        2.59     12.95 o 
   5   2  19        1.04       12.56     10.92 o 
   6   2  19        3.10        0.64     14.94 o 
   7   2  19        7.64       16.43     15.78 o 
   8   2  19       33.77       37.10     15.52 o 
   9   2  19        0.62       -8.33     15.61 o 
  10   2  19        0.75      -16.86     16.86 o 
 -12   3  19        1.75        5.59     28.50 o 
 -11   3  19       31.88       19.07     21.61 o 
 -10   3  19        0.97        6.57     19.25 o 
  -9   3  19       28.98       11.05     18.83 o 
  -8   3  19        1.78      -17.00     17.00 o 
  -7   3  19        6.40       17.72     16.48 o 
  -6   3  19       74.03       83.07     16.76 o 
  -5   3  19      109.49      118.93     16.19 o 
  -4   3  19        0.73       -8.28     13.33 o 
  -3   3  19       13.88       14.47     11.31 o 
  -2   3  19       24.35       20.89      9.92 o 
  -1   3  19       17.34       12.22     10.16 o 
   0   3  19      122.81      170.43     22.53 o 
   1   3  19      151.34      159.32     12.30 o 
   2   3  19       25.60       16.07     12.10 o 
   3   3  19        9.78       25.79     12.58 o 
   4   3  19      139.06      138.53     14.77 o 
   5   3  19        0.63       13.36     11.93 o 
   6   3  19       17.16       26.43     12.21 o 
   7   3  19        5.01       13.79     16.33 o 
   8   3  19        5.90        6.13     17.33 o 
   9   3  19        0.79       24.07     25.18 o 
  10   3  19        0.02       -7.58     19.48 o 
 -11   4  19        0.72        2.04     21.57 o 
 -10   4  19       14.24       31.53     20.48 o 
  -9   4  19       19.79       25.86     19.28 o 
  -8   4  19        3.48        2.63     17.75 o 
  -7   4  19       45.25       42.98     17.77 o 
  -6   4  19      153.55      151.33     17.81 o 
  -5   4  19        0.98        9.03     14.93 o 
  -4   4  19        5.60       -4.03     11.57 o 
  -3   4  19       39.93       16.75     11.98 o 
  -2   4  19        3.75       -0.85     13.38 o 
  -1   4  19       63.68      108.56     11.38 o 
   0   4  19       91.94      105.93     13.31 o 
   1   4  19       31.27       53.08     11.24 o 
   2   4  19        5.13       11.51     12.98 o 
   3   4  19        2.31       -6.68     12.55 o 
   4   4  19       34.60       40.20     13.63 o 
   5   4  19       22.50       21.93     23.32 o 
   6   4  19       11.73       26.00     15.69 o 
   7   4  19        4.19       21.92     16.52 o 
   8   4  19        1.75       18.46     17.92 o 
   9   4  19        4.82        8.77     18.61 o 
 -11   5  19        5.92       16.21     28.12 o 
 -10   5  19        6.75       39.99     27.07 o 
  -9   5  19      126.36      148.22     31.45 o 
  -8   5  19        6.37       36.42     18.91 o 
  -7   5  19       48.91       77.94     40.69 o 
  -6   5  19       47.80       64.72     16.85 o 
  -5   5  19       27.63       19.73     21.76 o 
  -4   5  19      356.36      326.95     16.62 o 
  -3   5  19       43.33       55.32     12.69 o 
  -2   5  19       15.07       43.76     10.91 o 
  -1   5  19       33.86       31.48     10.96 o 
   0   5  19        3.34        9.76     10.65 o 
   1   5  19       80.81       92.48     12.10 o 
   2   5  19       42.03       41.05     13.71 o 
   3   5  19        7.80        2.34     21.86 o 
   4   5  19       68.95       96.40     15.71 o 
   5   5  19        0.80      -14.39     14.39 o 
   6   5  19        2.19       11.67     15.93 o 
   7   5  19       11.32       -4.43     16.05 o 
   8   5  19        5.37        9.79     17.57 o 
   9   5  19        1.27       52.02     31.74 o 
 -10   6  19       34.11       72.98     28.60 o 
  -9   6  19        6.45       14.28     26.45 o 
  -8   6  19        7.63      -18.52     24.15 o 
  -7   6  19       25.28       12.01     18.16 o 
  -6   6  19       14.42       -8.71     16.89 o 
  -5   6  19       37.66       18.39     16.37 o 
  -4   6  19       22.88       16.55     12.59 o 
  -3   6  19        3.00        8.69     12.08 o 
  -2   6  19        8.68        7.38     10.70 o 
  -1   6  19       17.13       23.64     10.79 o 
   0   6  19        2.00       -8.75     10.85 o 
   1   6  19       25.92       32.37     13.11 o 
   2   6  19       76.26       96.04     18.43 o 
   3   6  19        9.73        4.17     21.34 o 
   4   6  19       15.93        5.23     14.91 o 
   5   6  19        1.67       12.58     15.66 o 
   6   6  19       15.51       26.56     16.98 o 
   7   6  19        0.34       19.40     16.90 o 
   8   6  19        0.06      -14.04     17.74 o 
  -9   7  19        1.03        8.23     26.75 o 
  -8   7  19        1.48        8.66     25.66 o 
  -7   7  19        1.02        2.71     24.72 o 
  -6   7  19        0.00      -32.37     54.81 o 
  -5   7  19       31.80       25.35     16.79 o 
  -4   7  19       23.47       24.16     16.58 o 
  -3   7  19       28.58       49.04     13.64 o 
  -2   7  19        2.84       -6.72     14.61 o 
  -1   7  19        9.77        6.63     11.88 o 
   0   7  19        7.96       11.90     12.84 o 
   1   7  19       13.76        5.17     13.00 o 
   2   7  19        2.92       12.74     17.06 o 
   3   7  19        6.77       21.11     17.81 o 
   4   7  19        2.42       39.62     18.32 o 
   5   7  19       11.17       15.42     15.62 o 
   6   7  19        0.75       -2.73     16.10 o 
   7   7  19        5.96       -6.08     17.29 o 
  -8   8  19        6.39      -17.11     37.13 o 
  -7   8  19        1.14      -25.18     25.18 o 
  -6   8  19        1.89       -4.40     25.57 o 
  -5   8  19       17.96        3.82     24.40 o 
  -4   8  19        8.74       17.71     18.80 o 
  -3   8  19        2.31       -1.72     14.58 o 
  -2   8  19       10.47        1.84     14.86 o 
  -1   8  19       30.90       31.43     13.01 o 
   0   8  19        7.46       11.73     13.11 o 
   1   8  19        4.94       14.98     14.27 o 
   2   8  19       15.96       21.35     17.38 o 
   3   8  19        4.49        2.71     18.26 o 
   4   8  19        0.94       -5.77     18.93 o 
   5   8  19        0.01       31.22     18.24 o 
   6   8  19        0.26       23.43     19.57 o 
  -4   9  19        5.16       -3.37     20.34 o 
  -3   9  19        0.14       -3.74     19.93 o 
  -2   9  19        3.43       24.71     20.39 o 
  -1   9  19        1.51       15.22     15.99 o 
   0   9  19        9.08       12.97     15.94 o 
   1   9  19        0.69       22.34     23.84 o 
   2   9  19        9.46        7.14     28.59 o 
   3   9  19        3.38      -21.35     22.27 o 
   4   9  19        2.62      -13.29     23.59 o 
  -2  10  19        0.18       14.19     28.32 o 
  -1  10  19        5.92       15.94     29.20 o 
   0  10  19       16.92        6.75     24.40 o 
   1  10  19        0.11      -12.45     21.12 o 
 -12   0  20       31.76       23.55     26.92 o 
 -11   0  20        3.59      -17.71     24.78 o 
 -10   0  20       34.16       -9.44     36.57 o 
  -9   0  20       76.74       75.59     36.90 o 
  -8   0  20      529.93      564.99     49.71 o 
  -7   0  20       11.15       11.41     31.02 o 
  -6   0  20      197.41      274.41     36.20 o 
  -5   0  20      148.74      207.78     32.23 o 
  -4   0  20      601.98      679.46     44.81 o 
  -3   0  20        4.01       -2.18     23.00 o 
  -2   0  20       13.87        9.63     15.56 o 
  -1   0  20       12.42       23.90     16.35 o 
   0   0  20      334.37      319.43     23.02 o 
   1   0  20        0.79       22.95     16.36 o 
   2   0  20      119.08      111.35     18.97 o 
   3   0  20      111.72       67.32     18.39 o 
   4   0  20      253.51      254.36     26.38 o 
   5   0  20        7.47        9.03     23.33 o 
   6   0  20       12.99        7.63     24.29 o 
   7   0  20        1.68        6.16     27.83 o 
   8   0  20       13.89       25.70     18.90 o 
   9   0  20       14.34       34.93     20.61 o 
  10   0  20        1.64      -19.94     19.94 o 
 -11   1  20       28.21       60.08     22.53 o 
 -10   1  20       29.05       63.06     22.40 o 
  -9   1  20       13.00        9.69     18.26 o 
  -8   1  20       21.75       17.58     17.57 o 
  -7   1  20      145.43      162.03     18.57 o 
  -6   1  20      139.42      155.79     17.66 o 
  -5   1  20       48.18       35.77     18.88 o 
  -4   1  20      118.17      118.28     19.13 o 
  -3   1  20        0.48      -19.12     20.00 o 
  -2   1  20        2.12        8.00     11.06 o 
  -1   1  20       10.13       13.29     10.20 o 
   0   1  20       29.23       46.44     10.66 o 
   1   1  20        5.75       -3.11     10.15 o 
   2   1  20       20.57       65.11     11.67 o 
   3   1  20        9.74       -9.92     10.76 o 
   4   1  20       12.10       66.61     36.51 o 
   5   1  20        3.96      -19.05     19.85 o 
   6   1  20        3.83       -5.41     17.43 o 
   7   1  20       18.95       47.83     15.38 o 
   8   1  20        0.96        8.32     15.46 o 
   9   1  20        0.01        0.73     16.12 o 
  10   1  20        0.75        4.32     14.35 o 
 -11   2  20        5.02       14.84     21.26 o 
 -10   2  20        0.30      -19.72     19.72 o 
  -9   2  20       15.01       47.59     19.60 o 
  -8   2  20       78.52       94.24     19.14 o 
  -7   2  20        2.31        5.72     16.72 o 
  -6   2  20        7.66       -1.96     15.42 o 
  -5   2  20       18.30       14.10     14.96 o 
  -4   2  20      126.75      121.56     16.79 o 
  -3   2  20       58.46       46.54     12.19 o 
  -2   2  20        4.00        8.88     10.33 o 
  -1   2  20        1.65       -3.00     10.08 o 
   0   2  20       70.29       76.46     11.20 o 
   1   2  20        0.94        2.29     10.36 o 
   2   2  20        1.86       -4.89     10.56 o 
   3   2  20      165.75      148.97     18.17 o 
   4   2  20       80.83       79.78     14.57 o 
   5   2  20       24.82       -6.91     25.20 o 
   6   2  20       10.47        2.12     15.71 o 
   7   2  20        9.34       12.99     16.60 o 
   8   2  20        7.86        0.70     15.57 o 
   9   2  20        1.35        1.34     16.55 o 
 -11   3  20       26.29       15.83     22.15 o 
 -10   3  20        8.84       19.38     29.72 o 
  -9   3  20       40.60       49.15     19.81 o 
  -8   3  20       91.77      134.03     20.47 o 
  -7   3  20      341.99      381.30     22.62 o 
  -6   3  20       31.75       30.58     16.66 o 
  -5   3  20      127.78      112.20     34.15 o 
  -4   3  20       58.62       41.25     15.15 o 
  -3   3  20       86.40       78.34     12.94 o 
  -2   3  20      105.27      121.30     11.95 o 
  -1   3  20      139.29      155.10     21.24 o 
   0   3  20       25.95       36.74     10.77 o 
   1   3  20       18.64       14.85     10.59 o 
   2   3  20      156.40      202.74     17.90 o 
   3   3  20        0.30       18.16     13.95 o 
   4   3  20       45.49       40.25     14.04 o 
   5   3  20        1.73        3.25     13.83 o 
   6   3  20       16.35       35.35     19.42 o 
   7   3  20        1.11       -0.11     17.10 o 
   8   3  20        9.01       41.54     18.49 o 
   9   3  20        0.12       -1.93     18.76 o 
 -11   4  20       16.67      -21.74     22.22 o 
 -10   4  20       32.57       18.88     30.56 o 
  -9   4  20       16.27       13.61     20.32 o 
  -8   4  20       15.08      -18.34     18.34 o 
  -7   4  20        3.54       14.72     17.50 o 
  -6   4  20       78.58       49.90     17.33 o 
  -5   4  20      207.26      213.14     19.54 o 
  -4   4  20        1.12       17.56     14.99 o 
  -3   4  20      188.07      187.70     14.79 o 
  -2   4  20        0.08       -2.17     13.19 o 
  -1   4  20       96.64       82.74     11.93 o 
   0   4  20        5.45       13.83     11.30 o 
   1   4  20       13.79       -2.21     11.60 o 
   2   4  20       34.46       12.69     13.74 o 
   3   4  20       15.54       21.60     14.10 o 
   4   4  20       10.82        0.78     15.47 o 
   5   4  20       23.59       22.30     16.21 o 
   6   4  20        5.11       10.22     16.00 o 
   7   4  20        5.39       12.27     17.58 o 
   8   4  20        0.03       11.27     18.33 o 
   9   4  20        0.65      -16.11     18.94 o 
 -10   5  20        1.62      -27.64     54.24 o 
  -9   5  20        0.17      -20.02     20.02 o 
  -8   5  20        8.76        9.96     23.62 o 
  -7   5  20       12.04        6.63     18.01 o 
  -6   5  20       42.98       28.39     17.12 o 
  -5   5  20        6.16       15.36     25.93 o 
  -4   5  20       99.91      101.85     17.57 o 
  -3   5  20       48.83       52.42     15.63 o 
  -2   5  20       29.88       32.22     13.04 o 
  -1   5  20      182.10      170.62     13.22 o 
   0   5  20        0.07       -6.00     11.40 o 
   1   5  20        0.42       -3.30     11.38 o 
   2   5  20        2.92        8.52     13.31 o 
   3   5  20       91.22       66.95     20.96 o 
   4   5  20       42.88       56.83     39.33 o 
   5   5  20        1.67       -3.74     15.81 o 
   6   5  20        2.00        0.42     15.56 o 
   7   5  20        1.81        7.75     24.65 o 
   8   5  20        1.09       -1.50     18.59 o 
  -9   6  20       16.13        4.64     29.11 o 
  -8   6  20       11.08       32.88     38.47 o 
  -7   6  20       23.91       28.99     18.58 o 
  -6   6  20       13.10       24.90     18.56 o 
  -5   6  20        1.07       18.60     16.99 o 
  -4   6  20        9.74       -4.66     13.05 o 
  -3   6  20       66.34       71.29     13.96 o 
  -2   6  20       82.34       87.40     14.46 o 
  -1   6  20       89.62       97.59     12.80 o 
   0   6  20       20.42       32.14     13.47 o 
   1   6  20       57.10       95.40     19.59 o 
   2   6  20        0.19      -10.02     17.84 o 
   3   6  20        2.97       12.01     18.97 o 
   4   6  20        1.99        1.47     19.54 o 
   5   6  20        2.24       -8.39     16.00 o 
   6   6  20        1.52       -2.74     19.70 o 
   7   6  20        0.01       12.27     17.77 o 
  -8   7  20        0.10      -24.57     27.16 o 
  -7   7  20       14.60       10.84     26.42 o 
  -6   7  20        0.12       17.83     25.95 o 
  -5   7  20        2.46      -16.01     17.62 o 
  -4   7  20       25.95       17.50     13.46 o 
  -3   7  20        1.76       -1.46     14.63 o 
  -2   7  20        5.65        2.82     15.26 o 
  -1   7  20        0.89      -12.43     12.43 o 
   0   7  20        2.27       18.95     13.37 o 
   1   7  20       42.02       49.45     14.43 o 
   2   7  20       13.82        1.18     18.17 o 
   3   7  20       59.11       79.77     19.87 o 
   4   7  20        3.88       -9.08     20.05 o 
   5   7  20        0.76      -14.04     19.13 o 
   6   7  20        1.84       -7.88     17.09 o 
  -7   8  20       11.86       22.93     26.06 o 
  -6   8  20        7.86       -2.74     25.96 o 
  -5   8  20        0.50       10.42     31.48 o 
  -4   8  20       32.93       28.90     20.07 o 
  -3   8  20       13.79       12.72     30.28 o 
  -2   8  20       18.99       32.54     16.40 o 
  -1   8  20        2.16        9.08     12.88 o 
   0   8  20       14.51       19.81     13.83 o 
   1   8  20        1.10        7.83     14.12 o 
   2   8  20        6.46       -2.25     27.17 o 
   3   8  20        0.05      -15.21     18.98 o 
   4   8  20       16.71       24.21     25.90 o 
   5   8  20        0.07      -18.78     18.78 o 
  -4   9  20        5.44       25.65     21.57 o 
  -3   9  20        7.60       17.13     20.14 o 
  -2   9  20        0.04       -0.31     20.77 o 
  -1   9  20        0.17       -6.57     21.15 o 
   0   9  20       16.19       40.62     16.59 o 
   1   9  20        0.28       11.30     16.60 o 
   2   9  20        0.88        1.28     22.15 o 
   3   9  20        2.87        5.53     22.71 o 
 -11   1  21        8.86      -10.76     22.20 o 
 -10   1  21      170.45      172.94     22.65 o 
  -9   1  21        3.28      -18.84     19.03 o 
  -8   1  21        2.00       -0.54     22.57 o 
  -7   1  21        7.71      -16.58     16.58 o 
  -6   1  21      293.65      352.43     28.09 o 
  -5   1  21      418.34      439.52     28.70 o 
  -4   1  21       90.57       69.21     18.84 o 
  -3   1  21      176.10      184.77     21.27 o 
  -2   1  21       16.27      -10.41     12.50 o 
  -1   1  21      118.23      141.06     14.31 o 
   0   1  21        6.41      -12.66     12.66 o 
   1   1  21       35.42       35.68     11.17 o 
   2   1  21        1.17      -12.69     12.69 o 
   3   1  21        0.03       10.58     11.72 o 
   4   1  21       48.79       52.06     15.09 o 
   5   1  21       24.50      -11.59     14.74 o 
   6   1  21        5.79        1.47     22.37 o 
   7   1  21       11.89        5.17     19.68 o 
   8   1  21        4.63       21.85     21.30 o 
   9   1  21        0.30       -6.44     17.22 o 
 -11   2  21       18.70       29.99     22.49 o 
 -10   2  21       12.83        4.56     21.16 o 
  -9   2  21       50.57       29.28     20.15 o 
  -8   2  21       67.03       69.78     19.82 o 
  -7   2  21      129.89      198.75     25.07 o 
  -6   2  21      164.24      178.26     30.95 o 
  -5   2  21       15.95       10.05     24.93 o 
  -4   2  21      232.32      254.16     18.49 o 
  -3   2  21        6.60       10.45     18.09 o 
  -2   2  21       29.45       33.30     11.48 o 
  -1   2  21       16.01       13.32     10.93 o 
   0   2  21       10.86       -1.66     11.06 o 
   1   2  21       10.26       20.08     11.31 o 
   2   2  21       52.27       75.85     12.42 o 
   3   2  21       44.98       57.22     12.30 o 
   4   2  21        8.71        8.94     14.04 o 
   5   2  21        1.85      -14.47     14.47 o 
   6   2  21       33.25       22.44     16.12 o 
   7   2  21        7.43      -13.83     13.83 o 
   8   2  21        0.70       20.56     25.04 o 
   9   2  21        0.39      -13.97     17.14 o 
 -10   3  21       19.69       -7.46     22.09 o 
  -9   3  21        4.26       -9.28     20.45 o 
  -8   3  21       20.73       23.34     19.29 o 
  -7   3  21       41.01       57.26     18.19 o 
  -6   3  21       25.93       24.65     22.55 o 
  -5   3  21       18.69       40.57     22.71 o 
  -4   3  21       20.19       -5.26     23.11 o 
  -3   3  21        0.16      -12.59     12.59 o 
  -2   3  21       89.97      104.03     15.38 o 
  -1   3  21      103.43      111.18     12.49 o 
   0   3  21       38.53       31.15     11.41 o 
   1   3  21       11.38       -3.98     11.15 o 
   2   3  21        4.85       -9.31     11.18 o 
   3   3  21        7.20       12.76     14.39 o 
   4   3  21        0.58       16.75     14.45 o 
   5   3  21        5.41       20.09     15.44 o 
   6   3  21        2.64        3.09     15.98 o 
   7   3  21        0.45       32.43     18.57 o 
   8   3  21        0.21        8.77     18.43 o 
 -10   4  21       23.64        8.57     21.70 o 
  -9   4  21       40.37       70.87     28.60 o 
  -8   4  21        0.29       25.50     20.07 o 
  -7   4  21       82.06       43.97     19.20 o 
  -6   4  21        0.18      -11.92     16.57 o 
  -5   4  21        1.97        1.71     16.64 o 
  -4   4  21      127.46      153.13     18.31 o 
  -3   4  21      117.33      122.30     14.65 o 
  -2   4  21        2.05      -12.84     12.84 o 
  -1   4  21       20.11       10.32     11.70 o 
   0   4  21       16.92       10.73     11.84 o 
   1   4  21        1.03        2.98     11.69 o 
   2   4  21        5.52       13.56     11.99 o 
   3   4  21       59.83       70.76     15.48 o 
   4   4  21        4.14       40.18     15.61 o 
   5   4  21        2.75        8.11     28.93 o 
   6   4  21        1.53      -10.64     21.35 o 
   7   4  21        0.10        7.46     18.46 o 
   8   4  21        1.20      -12.43     19.08 o 
  -9   5  21        3.53        7.82     27.79 o 
  -8   5  21        9.53        6.75     19.99 o 
  -7   5  21       57.29       74.98     19.89 o 
  -6   5  21       47.79       94.56     43.33 o 
  -5   5  21       27.86       32.30     17.57 o 
  -4   5  21        0.04       -4.31     16.53 o 
  -3   5  21       11.46        7.86     13.46 o 
  -2   5  21       17.56        9.04     13.55 o 
  -1   5  21       33.26       25.61     12.04 o 
   0   5  21        1.88       19.43     12.02 o 
   1   5  21       37.16       45.91     12.75 o 
   2   5  21        4.51        2.98     14.99 o 
   3   5  21        4.01       -1.31     19.51 o 
   4   5  21       35.47      115.85     57.75 o 
   5   5  21        7.08       24.28     21.86 o 
   6   5  21        0.02      -14.23     16.97 o 
   7   5  21        0.11      -18.24     18.24 o 
  -8   6  21        2.70        8.93     26.72 o 
  -7   6  21        1.95       -8.05     19.28 o 
  -6   6  21       45.23       37.74     20.89 o 
  -5   6  21       12.69        8.36     17.54 o 
  -4   6  21       32.55       18.04     17.04 o 
  -3   6  21       69.91       71.00     15.23 o 
  -2   6  21        0.99       11.28     13.84 o 
  -1   6  21      101.75       93.98     13.32 o 
   0   6  21        1.03       17.31     13.80 o 
   1   6  21       11.04        5.15     14.50 o 
   2   6  21       14.54       21.28     19.27 o 
   3   6  21        6.26       -4.36     20.02 o 
   4   6  21        9.10       -8.05     20.65 o 
   5   6  21        0.28      -12.45     21.39 o 
   6   6  21       13.43       35.16     18.32 o 
  -7   7  21        0.29        8.30     62.89 o 
  -6   7  21        1.91        9.24     26.95 o 
  -5   7  21        4.76       -9.73     18.52 o 
  -4   7  21        6.01       -1.71     17.99 o 
  -3   7  21        4.17      -15.54     15.54 o 
  -2   7  21       59.89       75.69     30.63 o 
  -1   7  21       25.29       24.49     16.44 o 
   0   7  21       12.71        9.28     14.31 o 
   1   7  21       11.65        6.32     14.81 o 
   2   7  21        1.58       -0.22     18.81 o 
   3   7  21        2.02       19.01     20.34 o 
   4   7  21        1.12        8.17     20.82 o 
   5   7  21        0.95       32.43     21.24 o 
  -5   8  21        3.00       26.34     33.58 o 
  -4   8  21        1.05      -16.59     34.25 o 
  -3   8  21        7.04       21.73     16.88 o 
  -2   8  21        7.70       36.13     24.27 o 
  -1   8  21       25.03       37.76     23.57 o 
   0   8  21       66.69       81.18     15.46 o 
   1   8  21        4.50        2.23     14.64 o 
   2   8  21       13.61       12.89     15.86 o 
   3   8  21        4.79       27.10     21.32 o 
   4   8  21        0.01       21.74     21.17 o 
  -2   9  21       34.98       24.88     22.12 o 
  -1   9  21        0.91        8.19     22.68 o 
   0   9  21        7.64       45.06     16.91 o 
 -10   0  22       91.57       59.99     41.77 o 
  -9   0  22       19.06       14.28     38.36 o 
  -8   0  22        4.49      -24.48     36.22 o 
  -7   0  22       83.54       74.40     33.86 o 
  -6   0  22       19.14       11.13     31.43 o 
  -5   0  22      215.69      256.56     33.77 o 
  -4   0  22        2.22       33.85     27.96 o 
  -3   0  22        2.64        8.82     26.09 o 
  -2   0  22       19.33       14.11     18.33 o 
  -1   0  22       98.57       82.56     20.27 o 
   0   0  22       48.65       45.02     26.87 o 
   1   0  22       67.84       66.50     22.67 o 
   2   0  22        0.06       -1.26     18.07 o 
   3   0  22       74.41       79.10     20.99 o 
   4   0  22        1.82       -5.81     19.07 o 
   5   0  22       79.15      102.74     19.13 o 
   6   0  22       22.50      -12.61     35.24 o 
   7   0  22        0.28       -9.47     45.55 o 
   8   0  22        8.52       11.90     31.75 o 
 -10   1  22        1.55      -10.12     21.28 o 
  -9   1  22        0.58      -23.45     23.80 o 
  -8   1  22       36.55       25.50     19.93 o 
  -7   1  22        5.33       31.19     23.91 o 
  -6   1  22       31.64       45.51     21.53 o 
  -5   1  22       14.23        4.39     22.14 o 
  -4   1  22       53.27       65.63     20.97 o 
  -3   1  22      111.24       77.91     27.61 o 
  -2   1  22       31.12       42.01     15.45 o 
  -1   1  22       67.61       54.36     19.96 o 
   0   1  22        1.61       -8.56     12.75 o 
   1   1  22       19.49        7.22     11.76 o 
   2   1  22        1.13      -11.69     11.69 o 
   3   1  22       20.02       22.68     12.30 o 
   4   1  22       13.85       15.87     12.78 o 
   5   1  22        0.09       -1.60     15.90 o 
   6   1  22        5.37        0.45     16.12 o 
   7   1  22        6.71       18.82     21.25 o 
   8   1  22        0.87      -17.83     22.87 o 
 -10   2  22        7.00      -21.95     22.07 o 
  -9   2  22        1.07        3.59     20.88 o 
  -8   2  22        1.52        6.70     19.71 o 
  -7   2  22        0.22        6.24     17.85 o 
  -6   2  22        0.66        4.39     17.39 o 
  -5   2  22       13.07       -0.69     16.45 o 
  -4   2  22        0.03        0.86     15.85 o 
  -3   2  22       14.22       19.42     14.76 o 
  -2   2  22        6.81      -12.87     12.87 o 
  -1   2  22        0.33      -11.64     11.64 o 
   0   2  22        1.96      -11.53     11.53 o 
   1   2  22        2.37        0.54     11.65 o 
   2   2  22       23.10       22.64     12.92 o 
   3   2  22       30.63       44.38     21.70 o 
   4   2  22        0.84        0.69     15.03 o 
   5   2  22        6.67        4.11     15.47 o 
   6   2  22        2.88      -11.60     17.64 o 
   7   2  22        0.45       10.28     17.01 o 
   8   2  22        0.04        5.37     38.94 o 
 -10   3  22        0.46       -4.03     22.16 o 
  -9   3  22        8.07       32.57     24.04 o 
  -8   3  22       33.13       43.36     20.34 o 
  -7   3  22       18.05       27.32     19.02 o 
  -6   3  22       73.43       41.35     18.70 o 
  -5   3  22        0.87        3.68     16.63 o 
  -4   3  22      170.27      197.53     19.34 o 
  -3   3  22       32.35       41.42     15.98 o 
  -2   3  22       15.83       -7.53     13.36 o 
  -1   3  22       28.61       14.47     12.00 o 
   0   3  22        0.09       -1.01     11.95 o 
   1   3  22        0.65       -1.23     11.83 o 
   2   3  22        9.86       42.54     13.05 o 
   3   3  22       21.94       23.92     12.87 o 
   4   3  22        0.65      -14.04     14.82 o 
   5   3  22        9.25       23.14     16.52 o 
   6   3  22        8.28      -16.72     23.83 o 
   7   3  22        5.58      -23.72     23.72 o 
   8   3  22        1.26      -19.45     19.45 o 
  -9   4  22       16.15      -21.12     21.12 o 
  -8   4  22        1.61      -20.04     20.04 o 
  -7   4  22      106.39      127.36     21.25 o 
  -6   4  22        0.50      -16.35     17.92 o 
  -5   4  22       63.79       57.79     17.68 o 
  -4   4  22       45.04       75.01     17.65 o 
  -3   4  22        5.89        1.72     13.41 o 
  -2   4  22      219.19      215.29     16.86 o 
  -1   4  22        5.06       -2.38     12.15 o 
   0   4  22        0.42       -8.92     12.22 o 
   1   4  22        1.49       -6.01     12.44 o 
   2   4  22        1.92       11.55     14.30 o 
   3   4  22        0.47       -2.73     15.46 o 
   4   4  22        5.14       28.07     22.11 o 
   5   4  22        3.69       -5.80     22.09 o 
   6   4  22       12.42      -10.13     24.01 o 
   7   4  22        9.26       14.49     19.00 o 
  -8   5  22        0.18      -22.67     22.67 o 
  -7   5  22        4.66        2.46     19.49 o 
  -6   5  22        0.02       -9.97     18.74 o 
  -5   5  22        8.49       13.71     17.85 o 
  -4   5  22        9.64       25.90     17.82 o 
  -3   5  22       43.25       27.42     14.48 o 
  -2   5  22        7.26       -3.09     14.39 o 
  -1   5  22       21.52        8.52     12.70 o 
   0   5  22       10.68       16.36     12.82 o 
   1   5  22        5.36        8.80     13.22 o 
   2   5  22        0.45      -11.97     15.05 o 
   3   5  22        3.39      -21.44     23.13 o 
   4   5  22        6.26       -6.26     21.50 o 
   5   5  22        0.03        5.63     22.88 o 
   6   5  22        0.05      -23.16     23.16 o 
  -7   6  22       20.56        9.95     20.46 o 
  -6   6  22        4.67        8.18     19.30 o 
  -5   6  22       25.63       30.92     24.36 o 
  -4   6  22        8.58       18.07     18.82 o 
  -3   6  22        8.06        2.05     14.17 o 
  -2   6  22       45.04       40.02     15.37 o 
  -1   6  22       25.13       15.11     14.87 o 
   0   6  22        0.30       -4.07     14.27 o 
   1   6  22        1.64       -9.84     18.86 o 
   2   6  22       27.86       12.78     20.04 o 
   3   6  22        4.42        9.06     20.62 o 
   4   6  22        2.46        8.71     21.98 o 
   5   6  22        1.38        6.85     23.07 o 
  -6   7  22       13.56       13.56     27.90 o 
  -5   7  22        4.43      -12.69     18.58 o 
  -4   7  22       18.14       -7.53     18.77 o 
  -3   7  22       23.83       28.77     17.07 o 
  -2   7  22        5.19       -7.39     16.38 o 
  -1   7  22        0.53      -21.02     21.02 o 
   0   7  22       19.44       15.03     17.17 o 
   1   7  22       21.05       23.41     16.05 o 
   2   7  22        9.97       33.12     16.30 o 
   3   7  22        0.12       -0.34     26.74 o 
   4   7  22        5.09      -18.69     21.90 o 
  -4   8  22        2.55      -30.22     34.23 o 
  -3   8  22        0.13       -3.25     16.69 o 
  -2   8  22        2.38       -2.29     17.42 o 
  -1   8  22       12.90      -15.60     16.80 o 
   0   8  22        1.74       -6.67     15.22 o 
   1   8  22        2.50      -10.91     15.39 o 
   2   8  22        1.55       21.21     16.20 o 
  -9   1  23       10.44       -5.88     21.26 o 
  -8   1  23        0.14       23.70     26.88 o 
  -7   1  23       69.13       47.81     25.61 o 
  -6   1  23       96.51       78.84     23.33 o 
  -5   1  23        0.36       -7.96     21.40 o 
  -4   1  23       47.98       49.79     21.65 o 
  -3   1  23        5.39       47.02     27.41 o 
  -2   1  23      201.37      228.21     45.63 o 
  -1   1  23       14.43        3.73     22.05 o 
   0   1  23       17.76        0.97     13.75 o 
   1   1  23       13.35       -6.80     19.54 o 
   2   1  23        3.00        8.60     12.59 o 
   3   1  23       24.86        9.58     13.03 o 
   4   1  23        7.62      -10.15     13.00 o 
   5   1  23       16.24       28.83     16.90 o 
   6   1  23       19.95      -10.88     17.66 o 
   7   1  23       24.45       23.40     22.93 o 
  -9   2  23       10.80       32.01     21.80 o 
  -8   2  23       64.68       59.41     21.24 o 
  -7   2  23       22.56       14.91     19.66 o 
  -6   2  23       36.63       36.72     18.60 o 
  -5   2  23       52.10       58.53     18.16 o 
  -4   2  23        0.88        5.03     16.66 o 
  -3   2  23      120.70      152.06     18.13 o 
  -2   2  23        5.70      -13.55     13.55 o 
  -1   2  23        2.36       -3.58     13.89 o 
   0   2  23       87.17       73.31     13.69 o 
   1   2  23        0.59        4.78     12.78 o 
   2   2  23        8.83       14.77     13.83 o 
   3   2  23        0.21       11.57     13.34 o 
   4   2  23        0.40      -13.36     13.36 o 
   5   2  23       36.86       51.27     17.71 o 
   6   2  23        0.26        9.03     17.32 o 
   7   2  23        3.17      -13.24     17.62 o 
  -9   3  23       11.57       12.06     22.39 o 
  -8   3  23       16.59      -15.13     20.30 o 
  -7   3  23        5.17       -0.69     19.70 o 
  -6   3  23        1.41        4.40     23.47 o 
  -5   3  23        1.39      -19.39     19.39 o 
  -4   3  23        4.26       10.59     17.44 o 
  -3   3  23       27.45       32.25     16.84 o 
  -2   3  23        8.75        7.31     15.38 o 
  -1   3  23       61.43       42.70     13.31 o 
   0   3  23        6.73        5.12     12.89 o 
   1   3  23        8.39       -9.01     12.44 o 
   2   3  23        2.72       10.97     13.36 o 
   3   3  23       15.58       31.70     17.84 o 
   4   3  23        0.99       16.44     16.02 o 
   5   3  23       12.17       22.47     16.86 o 
   6   3  23       26.22       36.01     25.64 o 
   7   3  23        5.57       32.68     33.76 o 
  -8   4  23        1.77       15.04     21.37 o 
  -7   4  23        9.66       23.60     20.11 o 
  -6   4  23       66.90       80.27     20.37 o 
  -5   4  23       28.76       42.82     25.20 o 
  -4   4  23       35.64       45.39     18.34 o 
  -3   4  23       34.73       41.92     17.59 o 
  -2   4  23        0.26       -5.44     14.76 o 
  -1   4  23       30.70       54.77     15.34 o 
   0   4  23        1.59        4.58     13.24 o 
   1   4  23       13.98       15.78     13.48 o 
   2   4  23        3.43       15.48     13.60 o 
   3   4  23        8.56       16.27     13.87 o 
   4   4  23        1.90       25.23     23.35 o 
   5   4  23       21.52       43.12     24.73 o 
   6   4  23        7.10       43.17     25.75 o 
  -7   5  23       12.58       40.35     24.13 o 
  -6   5  23        2.07        4.97     19.41 o 
  -5   5  23        8.95       -8.62     18.87 o 
  -4   5  23       49.91       20.59     20.63 o 
  -3   5  23        6.02       -5.21     17.37 o 
  -2   5  23       11.37        5.45     15.23 o 
  -1   5  23       71.33       52.81     15.52 o 
   0   5  23       13.87       30.19     13.90 o 
   1   5  23        2.80        8.27     13.88 o 
   2   5  23        4.11       -3.94     16.73 o 
   3   5  23        7.52       43.31     17.21 o 
   4   5  23        6.21       22.18     23.01 o 
   5   5  23        3.49       -0.37     23.89 o 
  -6   6  23        0.12        8.32     23.19 o 
  -5   6  23        1.38       -1.42     19.29 o 
  -4   6  23        2.17       -8.90     18.27 o 
  -3   6  23        3.86       36.62     18.62 o 
  -2   6  23       35.50       27.04     15.75 o 
  -1   6  23       10.54        1.04     17.51 o 
   0   6  23        0.81       12.67     15.11 o 
   1   6  23       50.64       49.40     16.43 o 
   2   6  23        5.26       12.74     17.44 o 
   3   6  23        8.56       18.92     17.48 o 
   4   6  23        0.35      -23.00     23.00 o 
  -4   7  23        0.01       16.98     19.59 o 
  -3   7  23        1.42       28.69     22.54 o 
  -2   7  23        6.61      -16.29     18.80 o 
  -1   7  23        2.69       -6.39     17.70 o 
   0   7  23       11.79       26.75     16.00 o 
   1   7  23        7.37       42.03     17.12 o 
   2   7  23        7.50       14.22     16.83 o 
  -9   0  24       52.21       39.91     42.05 o 
  -8   0  24      147.66      146.04     46.05 o 
  -7   0  24       45.41       98.43     39.08 o 
  -6   0  24        1.86       45.46     34.77 o 
  -5   0  24        1.82      -30.87     30.87 o 
  -4   0  24       56.02       58.44     31.88 o 
  -3   0  24       36.47       38.16     29.51 o 
  -2   0  24       10.70        1.85     27.97 o 
  -1   0  24      179.91      136.78     23.41 o 
   0   0  24       11.23       45.51     21.00 o 
   1   0  24       18.85       15.57     20.82 o 
   2   0  24       14.24       19.21     21.08 o 
   3   0  24        0.01      -19.00     20.56 o 
   4   0  24       34.10       37.59     22.56 o 
   5   0  24        0.02       14.32     23.24 o 
   6   0  24        9.88       44.77     20.37 o 
  -9   1  24        4.68       -2.07     29.95 o 
  -8   1  24        2.56       -7.90     44.05 o 
  -7   1  24       19.23       15.42     25.96 o 
  -6   1  24        5.59       13.87     24.46 o 
  -5   1  24       16.86       27.91     23.27 o 
  -4   1  24        1.57        2.24     21.27 o 
  -3   1  24        8.56       -0.16     20.67 o 
  -2   1  24       22.08       42.45     19.81 o 
  -1   1  24       26.75       14.93     14.99 o 
   0   1  24       18.93       28.02     14.99 o 
   1   1  24        8.67      -12.60     14.51 o 
   2   1  24        1.60       -5.06     13.10 o 
   3   1  24        4.99       20.11     13.98 o 
   4   1  24        5.46        9.74     14.40 o 
   5   1  24        0.56      -11.52     22.37 o 
   6   1  24        3.32        0.90     15.16 o 
  -8   2  24       12.47       -6.11     21.29 o 
  -7   2  24       26.47       52.78     20.74 o 
  -6   2  24        0.42        9.33     19.34 o 
  -5   2  24        9.08       31.76     18.73 o 
  -4   2  24       47.05       67.32     18.38 o 
  -3   2  24        6.70       15.06     17.05 o 
  -2   2  24        8.99       13.62     16.53 o 
  -1   2  24       63.63       53.49     13.95 o 
   0   2  24       20.04       21.56     13.66 o 
   1   2  24       27.77       12.73     13.46 o 
   2   2  24       30.46       40.20     13.84 o 
   3   2  24        6.28        2.96     13.86 o 
   4   2  24        0.00       -8.20     13.93 o 
   5   2  24        3.35       18.01     21.00 o 
   6   2  24        3.22       19.63     18.72 o 
  -8   3  24        1.99        1.80     21.31 o 
  -7   3  24       35.83       38.50     20.97 o 
  -6   3  24        1.18       -9.33     22.24 o 
  -5   3  24       39.36       15.82     19.02 o 
  -4   3  24        0.10      -17.88     17.88 o 
  -3   3  24       19.38       39.69     23.07 o 
  -2   3  24       47.52       20.91     16.94 o 
  -1   3  24       92.43      141.05     22.74 o 
   0   3  24        2.68        3.34     13.56 o 
   1   3  24       17.91       12.61     13.50 o 
   2   3  24        2.69       24.59     13.94 o 
   3   3  24        1.65        7.52     14.14 o 
   4   3  24        2.95      -14.19     14.19 o 
   5   3  24        1.23       -1.71     17.25 o 
   6   3  24        4.36      -10.50     25.64 o 
  -7   4  24        6.79       15.54     21.21 o 
  -6   4  24       10.56        5.44     21.67 o 
  -5   4  24       26.85       34.90     20.43 o 
  -4   4  24        6.26       15.51     18.62 o 
  -3   4  24        0.58        2.26     17.69 o 
  -2   4  24        2.66       22.36     15.79 o 
  -1   4  24        2.93       11.01     15.54 o 
   0   4  24       28.92       38.86     14.43 o 
   1   4  24        4.31       -1.66     13.78 o 
   2   4  24       41.51       40.49     14.53 o 
   3   4  24        0.75       -3.06     14.50 o 
   4   4  24        0.04        4.32     18.10 o 
   5   4  24        1.07       -9.76     24.86 o 
  -6   5  24       14.77       14.59     22.79 o 
  -5   5  24       28.99       72.69     26.16 o 
  -4   5  24       21.92       12.51     20.01 o 
  -3   5  24        3.93        6.68     27.41 o 
  -2   5  24        0.11        4.62     15.81 o 
  -1   5  24       20.72       -1.95     15.57 o 
   0   5  24        5.44        0.06     14.06 o 
   1   5  24       11.47       26.11     16.87 o 
   2   5  24        2.12        2.60     18.18 o 
   3   5  24        3.31       15.12     17.95 o 
   4   5  24        0.96        9.11     23.96 o 
  -5   6  24        0.43        4.57     27.03 o 
  -4   6  24       31.37       49.84     20.68 o 
  -3   6  24        2.15        0.87     18.77 o 
  -2   6  24       12.60        9.75     16.47 o 
  -1   6  24        4.55      -18.56     18.56 o 
   0   6  24        0.30       15.45     20.22 o 
   1   6  24       11.28       26.85     16.46 o 
   2   6  24        2.53       -6.78     17.58 o 
   3   6  24        6.61       55.69     37.24 o 
  -7   1  25       10.37       -7.39     26.83 o 
  -6   1  25        1.61        1.57     25.26 o 
  -5   1  25        0.61       -9.93     50.40 o 
  -4   1  25        0.38       16.38     22.68 o 
  -3   1  25        5.90       26.66     21.81 o 
  -2   1  25       36.10       18.98     21.03 o 
  -1   1  25        0.15       -0.03     33.42 o 
   0   1  25        9.09       15.70     15.64 o 
   1   1  25        0.56        4.81     15.44 o 
   2   1  25       10.32        2.51     16.16 o 
   3   1  25       16.18       12.23     14.67 o 
   4   1  25        0.46       15.67     15.35 o 
   5   1  25        0.02       23.10     15.20 o 
  -7   2  25       13.26        8.69     21.13 o 
  -6   2  25       22.07        7.87     21.26 o 
  -5   2  25        4.10        7.05     19.16 o 
  -4   2  25        8.91      -18.31     18.31 o 
  -3   2  25        0.06        2.14     17.58 o 
  -2   2  25        4.45       -6.26     17.04 o 
  -1   2  25        0.42       12.48     15.58 o 
   0   2  25        8.33       -1.92     14.01 o 
   1   2  25       17.85       25.19     13.95 o 
   2   2  25        0.06       11.14     14.61 o 
   3   2  25        9.09       20.54     15.02 o 
   4   2  25        9.22       -6.83     17.50 o 
   5   2  25        0.03       15.92     15.30 o 
  -7   3  25        0.63       16.86     21.44 o 
  -6   3  25        1.83       38.17     21.34 o 
  -5   3  25       51.56       59.72     20.44 o 
  -4   3  25        3.97       -8.09     22.66 o 
  -3   3  25        5.69       16.60     18.46 o 
  -2   3  25        0.22        1.08     17.96 o 
  -1   3  25        0.50        1.93     15.70 o 
   0   3  25       36.71       19.28     14.62 o 
   1   3  25       27.80       27.70     14.82 o 
   2   3  25        2.19        9.71     14.98 o 
   3   3  25        0.05      -14.41     14.41 o 
   4   3  25        0.04        3.39     15.05 o 
  -6   4  25        4.89       17.58     21.21 o 
  -5   4  25        3.67       -6.14     19.92 o 
  -4   4  25        9.65       33.96     19.75 o 
  -3   4  25       30.27       38.01     19.44 o 
  -2   4  25        8.39       27.87     18.65 o 
  -1   4  25        8.40      -10.42     15.88 o 
   0   4  25        5.93       20.60     14.90 o 
   1   4  25        2.18      -14.30     14.30 o 
   2   4  25        1.04       -4.75     14.83 o 
   3   4  25        0.90       -4.69     18.17 o 
   4   4  25        0.10      -34.93     39.83 o 
  -4   5  25        0.05       31.82     20.87 o 
  -3   5  25        7.12        2.47     27.36 o 
  -2   5  25        2.29       14.52     19.09 o 
  -1   5  25       24.00       43.09     16.80 o 
   0   5  25        8.84       15.96     16.58 o 
   1   5  25       14.10      -17.07     17.07 o 
   2   5  25       13.46       38.11     17.94 o 
  -1   6  25        2.32      -23.22     25.21 o 
  -6   0  26        6.67      -18.22     37.35 o 
  -5   0  26       35.47        8.31     35.27 o 
  -4   0  26       29.40       69.66     34.90 o 
  -3   0  26       20.35      -31.24     31.24 o 
  -2   0  26       15.92       -2.59     31.23 o 
  -1   0  26        0.05       37.08     30.21 o 
   0   0  26        7.52      -22.59     22.59 o 
   1   0  26        2.17       40.04     24.26 o 
   2   0  26       14.31       14.43     23.22 o 
   3   0  26        3.34      -22.88     22.88 o 
   4   0  26        2.52       42.14     24.50 o 
  -6   1  26       17.82        7.08     26.52 o 
  -5   1  26        6.65      -14.08     29.77 o 
  -4   1  26        2.13      -13.00     22.95 o 
  -3   1  26        2.15       24.83     22.85 o 
  -2   1  26        0.32       31.37     22.18 o 
  -1   1  26        0.49        8.44     33.39 o 
   0   1  26        6.98      -16.23     16.23 o 
   1   1  26        1.24        8.66     16.86 o 
   2   1  26        0.90      -10.47     16.51 o 
   3   1  26       12.55       29.64     15.52 o 
   4   1  26        0.16       -0.31     15.20 o 
  -6   2  26        8.59      -16.66     20.84 o 
  -5   2  26        4.12      -19.91     19.91 o 
  -4   2  26        1.96      -18.77     18.77 o 
  -3   2  26        1.12       37.15     19.38 o 
  -2   2  26        2.13      -17.16     23.74 o 
  -1   2  26        5.11       33.00     18.08 o 
   0   2  26        3.52      -14.50     14.50 o 
   1   2  26        2.74       14.83     14.82 o 
   2   2  26        0.15       -2.19     15.05 o 
   3   2  26        2.67       -1.37     15.14 o 
  -5   3  26        8.41      -20.32     20.32 o 
  -4   3  26       12.67        9.85     19.81 o 
  -3   3  26        1.59      -15.71     19.02 o 
  -2   3  26        0.15       -3.90     18.71 o 
  -1   3  26        0.18       -0.40     16.67 o 
   0   3  26        3.68        4.06     16.64 o 
   1   3  26        2.15        5.34     15.24 o 
   2   3  26        0.28        3.86     15.67 o 
   3   3  26        5.82      -25.52     25.52 o 
  -4   4  26        3.98       -0.28     22.00 o 
  -3   4  26        0.05       14.06     20.12 o 
  -2   4  26        2.03       -2.54     18.73 o 
  -1   4  26        1.32       -4.01     16.65 o 
   0   4  26        4.18       16.42     17.07 o 
   1   4  26        1.46       -1.58     15.69 o 
  -4   1  27        0.16        9.01     25.36 o 
  -3   1  27        1.58       -1.96     24.12 o 
  -2   1  27        0.63       -3.55     35.31 o 
  -1   1  27        8.07       10.21     23.77 o 
   0   1  27        0.16      -10.31     39.00 o 
   1   1  27        1.91       -4.52     28.84 o 
   2   1  27       19.15       48.62     33.98 o 
  -3   2  27       13.78       41.26     20.58 o 
  -2   2  27        4.20       36.90     19.61 o 
  -1   2  27        2.24        3.56     18.70 o 
   0   2  27       11.08      -16.63     16.94 o 
   1   2  27       13.46       14.67     15.86 o 
  -1   3  27        0.06        9.24     37.13 o 
                                                 
